# Supplementary material for: Ground beetles in city forests: does urbanization predict a personality trait?
Source: PeerJ. 2018 Feb 20;6:e4360. doi: 10.7717/peerj.4360 (PMC5824674; doi:10.7717/peerj.4360)
Supplement: Data S1 [file peerj-06-4360-s007.txt]

Year	Site	Urbanization Level	Week	Test	Observer	Species	Density	ID	Sex	No. Square Visits	Thanatosis	Temperature
2015	Niendorfer.Gehege	low	1	Field	SK	Pterostichus.oblongopunctatus	3.5863	1	f	10	no	17.9
2015	Niendorfer.Gehege	low	1	Field	MW	Nebria.brevicollis	3.244	2	m	36	no	17.9
2015	Niendorfer.Gehege	low	1	Field	RH	Pterostichus.oblongopunctatus	3.5863	3	m	28	no	17.9
2015	Niendorfer.Gehege	low	1	Field	SK	Pterostichus.oblongopunctatus	3.5863	4	m	13	no	17.8
2015	Niendorfer.Gehege	low	1	Field	MW	Pterostichus.oblongopunctatus	3.5863	5	f	13	no	17.8
2015	Niendorfer.Gehege	low	1	Field	RH	Pterostichus.oblongopunctatus	3.5863	6	m	13	no	17.8
2015	Niendorfer.Gehege	low	1	Field	MW	Pterostichus.oblongopunctatus	3.5863	7	f	26	no	17.8
2015	Niendorfer.Gehege	low	1	Field	RH	Pterostichus.oblongopunctatus	3.5863	8	m	11	no	17.8
2015	Niendorfer.Gehege	low	1	Field	MW	Pterostichus.oblongopunctatus	3.5863	9	m	17	no	17.8
2015	Niendorfer.Gehege	low	1	Field	RH	Pterostichus.oblongopunctatus	3.5863	10	f	9	no	18.1
2015	Niendorfer.Gehege	low	1	Field	MW	Pterostichus.oblongopunctatus	3.5863	11	m	18	no	18.1
2015	Niendorfer.Gehege	low	1	Field	SK	Nebria.brevicollis	3.244	12	m	33	no	18.1
2015	Niendorfer.Gehege	low	1	Field	SK	Nebria.brevicollis	3.244	13	f	19	no	18.1
2015	Niendorfer.Gehege	low	1	Field	MW	Pterostichus.oblongopunctatus	3.5863	14	m	9	no	18.1
2015	Niendorfer.Gehege	low	1	Field	RH	Pterostichus.oblongopunctatus	3.5863	15	f	1	no	18.1
2015	Niendorfer.Gehege	low	1	Field	MW	Pterostichus.oblongopunctatus	3.5863	16	m	14	no	18.1
2015	Niendorfer.Gehege	low	1	Field	RH	Pterostichus.oblongopunctatus	3.5863	17	f	6	no	18.25
2015	Niendorfer.Gehege	low	1	Field	SK	Nebria.brevicollis	3.244	18	f	1	yes	18.25
2015	Niendorfer.Gehege	low	1	Field	MW	Pterostichus.oblongopunctatus	3.5863	19	m	1	no	18.25
2015	Niendorfer.Gehege	low	1	Field	RH	Pterostichus.oblongopunctatus	3.5863	20	f	16	no	18.25
2015	Niendorfer.Gehege	low	1	Field	MW	Pterostichus.oblongopunctatus	3.5863	21	f	19	no	18.25
2015	Niendorfer.Gehege	low	1	Field	RH	Abax.parallelepipedus	0.0149	22	f	81	no	18.25
2015	Niendorfer.Gehege	low	1	Field	SK	Pterostichus.oblongopunctatus	3.5863	23	f	12	no	18.25
2015	Niendorfer.Gehege	low	1	Field	MW	Pterostichus.oblongopunctatus	3.5863	24	m	31	no	18.35
2015	Niendorfer.Gehege	low	1	Field	SK	Pterostichus.oblongopunctatus	3.5863	25	m	21	no	18.35
2015	Niendorfer.Gehege	low	1	Field	MW	Pterostichus.oblongopunctatus	3.5863	26	m	26	no	18.35
2015	Niendorfer.Gehege	low	1	Field	MW	Pterostichus.oblongopunctatus	3.5863	27	m	15	no	18.35
2015	Niendorfer.Gehege	low	1	Field	RH	Pterostichus.oblongopunctatus	3.5863	28	f	9	no	18.35
2015	Niendorfer.Gehege	low	1	Field	SK	Pterostichus.oblongopunctatus	3.5863	29	m	17	no	18.25
2015	Niendorfer.Gehege	low	1	Field	MW	Pterostichus.oblongopunctatus	3.5863	30	m	8	no	18.25
2015	Niendorfer.Gehege	low	1	Field	RH	Pterostichus.oblongopunctatus	3.5863	31	f	10	no	18.25
2015	Niendorfer.Gehege	low	1	Field	MW	Pterostichus.oblongopunctatus	3.5863	32	f	8	no	18.25
2015	Niendorfer.Gehege	low	1	Field	SK	Pterostichus.oblongopunctatus	3.5863	33	m	9	no	18.25
2015	Niendorfer.Gehege	low	1	Field	MW	Pterostichus.oblongopunctatus	3.5863	34	f	13	no	18.25
2015	Niendorfer.Gehege	low	1	Field	RH	Pterostichus.oblongopunctatus	3.5863	35	f	1	no	18.05
2015	Niendorfer.Gehege	low	1	Field	SK	Pterostichus.oblongopunctatus	3.5863	36	m	17	no	18.05
2015	Niendorfer.Gehege	low	1	Field	MW	Pterostichus.oblongopunctatus	3.5863	37	m	1	no	18.05
2015	Niendorfer.Gehege	low	1	Field	RH	Pterostichus.oblongopunctatus	3.5863	38	m	19	no	18.05
2015	Niendorfer.Gehege	low	1	Field	MW	Pterostichus.oblongopunctatus	3.5863	39	f	1	no	18.05
2015	Niendorfer.Gehege	low	1	Field	SK	Nebria.brevicollis	3.244	40	f	6	no	18.05
2015	Niendorfer.Gehege	low	1	Field	RH	Pterostichus.oblongopunctatus	3.5863	41	m	12	no	18.05
2015	Niendorfer.Gehege	low	1	Field	MW	Pterostichus.oblongopunctatus	3.5863	42	m	31	no	18.05
2015	Niendorfer.Gehege	low	1	Field	RH	Pterostichus.oblongopunctatus	3.5863	43	f	17	no	18.4
2015	Niendorfer.Gehege	low	1	Field	SK	Pterostichus.oblongopunctatus	3.5863	44	m	9	no	18.4
2015	Niendorfer.Gehege	low	1	Field	MW	Pterostichus.oblongopunctatus	3.5863	45	f	1	no	18.4
2015	Niendorfer.Gehege	low	1	Field	RH	Pterostichus.oblongopunctatus	3.5863	46	m	15	no	18.4
2015	Niendorfer.Gehege	low	1	Field	MW	Pterostichus.oblongopunctatus	3.5863	47	f	13	no	18.4
2015	Niendorfer.Gehege	low	1	Field	SK	Pterostichus.oblongopunctatus	3.5863	48	m	9	no	18.4
2015	Niendorfer.Gehege	low	1	Field	SK	Nebria.brevicollis	3.244	49	f	11	no	18.2
2015	Niendorfer.Gehege	low	1	Field	RH	Pterostichus.oblongopunctatus	3.5863	50	m	8	no	18.2
2015	Niendorfer.Gehege	low	1	Field	MW	Nebria.brevicollis	3.244	51	m	15	no	18.2
2015	Niendorfer.Gehege	low	1	Field	RH	Pterostichus.oblongopunctatus	3.5863	52	m	23	no	18.2
2015	Niendorfer.Gehege	low	1	Field	MW	Nebria.brevicollis	3.244	53	m	1	no	18.2
2015	Niendorfer.Gehege	low	1	Field	SK	Pterostichus.oblongopunctatus	3.5863	54	m	14	no	18.1
2015	Niendorfer.Gehege	low	1	Field	MW	Pterostichus.oblongopunctatus	3.5863	55	f	23	no	18.1
2015	Niendorfer.Gehege	low	1	Field	SK	Pterostichus.oblongopunctatus	3.5863	56	m	12	no	18.1
2015	Niendorfer.Gehege	low	1	Field	MW	Pterostichus.oblongopunctatus	3.5863	57	m	10	no	18.1
2015	Niendorfer.Gehege	low	1	Field	SK	Pterostichus.oblongopunctatus	3.5863	58	f	7	no	18.1
2015	Niendorfer.Gehege	low	1	Field	MW	Pterostichus.oblongopunctatus	3.5863	59	f	19	no	18.1
2015	Niendorfer.Gehege	low	1	Field	RH	Pterostichus.oblongopunctatus	3.5863	60	m	13	no	18.1
2015	Niendorfer.Gehege	low	1	Field	SK	Pterostichus.oblongopunctatus	3.5863	61	m	4	no	18
2015	Niendorfer.Gehege	low	1	Field	MW	Pterostichus.oblongopunctatus	3.5863	62	f	23	no	18
2015	Niendorfer.Gehege	low	1	Field	RH	Pterostichus.oblongopunctatus	3.5863	63	m	23	no	18
2015	Niendorfer.Gehege	low	1	Field	SK	Pterostichus.oblongopunctatus	3.5863	64	m	10	no	18
2015	Niendorfer.Gehege	low	1	Field	MW	Pterostichus.oblongopunctatus	3.5863	65	m	28	no	18
2015	Niendorfer.Gehege	low	1	Field	RH	Pterostichus.oblongopunctatus	3.5863	66	m	23	no	18
2015	Niendorfer.Gehege	low	1	Field	RH	Pterostichus.oblongopunctatus	3.5863	67	m	10	yes	18
2015	Niendorfer.Gehege	low	1	Field	MW	Pterostichus.oblongopunctatus	3.5863	68	f	14	no	18
2015	Niendorfer.Gehege	low	1	Field	SK	Pterostichus.oblongopunctatus	3.5863	69	m	15	no	17.8
2015	Niendorfer.Gehege	low	1	Field	MW	Pterostichus.oblongopunctatus	3.5863	70	f	19	no	17.8
2015	Niendorfer.Gehege	low	1	Field	RH	Pterostichus.oblongopunctatus	3.5863	71	m	18	no	17.8
2015	Niendorfer.Gehege	low	1	Field	SK	Pterostichus.oblongopunctatus	3.5863	72	f	20	no	17.8
2015	Niendorfer.Gehege	low	1	Field	MW	Pterostichus.oblongopunctatus	3.5863	73	m	67	no	17.8
2015	Niendorfer.Gehege	low	1	Field	RH	Pterostichus.oblongopunctatus	3.5863	74	f	26	no	17.8
2015	Niendorfer.Gehege	low	1	Field	SK	Pterostichus.oblongopunctatus	3.5863	75	m	8	no	17.8
2015	Niendorfer.Gehege	low	1	Field	RH	Pterostichus.oblongopunctatus	3.5863	76	m	26	no	17.8
2015	Niendorfer.Gehege	low	1	Field	MW	Pterostichus.oblongopunctatus	3.5863	77	f	11	no	17.9
2015	Niendorfer.Gehege	low	1	Field	RH	Pterostichus.oblongopunctatus	3.5863	78	f	26	no	17.9
2015	Niendorfer.Gehege	low	1	Field	SK	Nebria.brevicollis	3.244	79	m	18	yes	17.9
2015	Niendorfer.Gehege	low	1	Field	MW	Pterostichus.oblongopunctatus	3.5863	80	m	14	no	17.9
2015	Niendorfer.Gehege	low	1	Field	RH	Carabus.nemoralis	0.0298	81	m	26	yes	17.9
2015	Ohmoor	high	1	Field	SK	Nebria.brevicollis	1.5536	82	f	9	no	21.8
2015	Ohmoor	high	1	Field	RH	Pterostichus.oblongopunctatus	2.3036	83	m	23	no	21.05
2015	Ohmoor	high	1	Field	SK	Carabus.nemoralis	0.3393	84	m	12	yes	21.05
2015	Ohmoor	high	1	Field	RH	Pterostichus.oblongopunctatus	2.3036	85	m	25	no	21.05
2015	Ohmoor	high	1	Field	RH	Pterostichus.oblongopunctatus	2.3036	86	m	59	no	21.05
2015	Ohmoor	high	1	Field	SK	Nebria.brevicollis	1.5536	87	f	25	no	21.65
2015	Ohmoor	high	1	Field	RH	Nebria.brevicollis	1.5536	88	f	16	no	21.65
2015	Ohmoor	high	1	Field	SK	Nebria.brevicollis	1.5536	89	f	6	yes	21.9
2015	Ohmoor	high	1	Field	RH	Pterostichus.oblongopunctatus	2.3036	90	m	20	no	22.75
2015	Ohmoor	high	1	Field	SK	Pterostichus.oblongopunctatus	2.3036	91	m	12	no	22.75
2015	Ohmoor	high	1	Field	RH	Pterostichus.oblongopunctatus	2.3036	92	m	37	no	22.75
2015	Ohmoor	high	1	Field	RH	Carabus.nemoralis	0.3393	93	f	27	no	22.75
2015	Ohmoor	high	1	Field	SK	Pterostichus.oblongopunctatus	2.3036	94	f	18	no	22.75
2015	Ohmoor	high	1	Field	RH	Pterostichus.oblongopunctatus	2.3036	95	m	13	no	22.35
2015	Ohmoor	high	1	Field	SK	Carabus.nemoralis	0.3393	96	f	3	yes	22.35
2015	Ohmoor	high	1	Field	RH	Pterostichus.oblongopunctatus	2.3036	97	m	35	no	22.35
2015	Ohmoor	high	1	Field	RH	Pterostichus.oblongopunctatus	2.3036	98	m	45	no	22.35
2015	Ohmoor	high	1	Field	SK	Pterostichus.oblongopunctatus	2.3036	99	m	20	no	21.85
2015	Ohmoor	high	1	Field	RH	Pterostichus.oblongopunctatus	2.3036	100	f	30	no	21.85
2015	Ohmoor	high	1	Field	RH	Pterostichus.oblongopunctatus	2.3036	101	f	50	no	21.85
2015	Ohmoor	high	1	Field	SK	Pterostichus.oblongopunctatus	2.3036	102	f	11	no	21.85
2015	Ohmoor	high	1	Field	SK	Pterostichus.oblongopunctatus	2.3036	103	m	32	no	21.7
2015	Ohmoor	high	1	Field	RH	Carabus.nemoralis	0.3393	104	f	1	yes	21.7
2015	Ohmoor	high	1	Field	SK	Pterostichus.oblongopunctatus	2.3036	105	m	25	no	21.7
2015	Ohmoor	high	1	Field	RH	Carabus.nemoralis	0.3393	106	m	1	yes	21.7
2015	Ohmoor	high	1	Field	SK	Carabus.nemoralis	0.3393	107	m	27	no	21.95
2015	Ohmoor	high	1	Field	RH	Carabus.nemoralis	0.3393	108	f	7	no	21.95
2015	Ohmoor	high	1	Field	SK	Carabus.nemoralis	0.3393	109	m	1	no	21.95
2015	Ohmoor	high	1	Field	MW	Pterostichus.oblongopunctatus	2.3036	110	m	32	no	21.95
2015	Ohmoor	high	1	Field	RH	Carabus.nemoralis	0.3393	111	m	1	no	21.95
2015	Ohmoor	high	1	Field	MW	Nebria.brevicollis	1.5536	112	f	29	no	21.55
2015	Ohmoor	high	1	Field	SK	Carabus.nemoralis	0.3393	113	m	3	yes	21.55
2015	Ohmoor	high	1	Field	MW	Nebria.brevicollis	1.5536	114	f	54	yes	21.55
2015	Ohmoor	high	1	Field	RH	Carabus.nemoralis	0.3393	115	m	26	yes	21.55
2015	Ohmoor	high	1	Field	SK	Carabus.nemoralis	0.3393	116	f	41	no	21.55
2015	Ohmoor	high	1	Field	MW	Pterostichus.oblongopunctatus	2.3036	117	m	24	no	21.55
2015	Ohmoor	high	1	Field	RH	Carabus.nemoralis	0.3393	118	f	6	no	21.45
2015	Ohmoor	high	1	Field	SK	Carabus.nemoralis	0.3393	119	m	1	yes	21.45
2015	Ohmoor	high	1	Field	MW	Pterostichus.oblongopunctatus	2.3036	120	m	35	no	21.45
2015	Ohmoor	high	1	Field	RH	Carabus.nemoralis	0.3393	121	f	22	no	21.45
2015	Ohmoor	high	1	Field	MW	Pterostichus.oblongopunctatus	2.3036	122	m	37	no	21.45
2015	Ohmoor	high	1	Field	SK	Nebria.brevicollis	1.5536	123	f	5	no	21.45
2015	Ohmoor	high	1	Field	MW	Nebria.brevicollis	1.5536	124	m	1	yes	21.45
2015	Ohmoor	high	1	Field	RH	Nebria.brevicollis	1.5536	125	f	1	no	21.3
2015	Borsteler.Jaeger	high	1	Field	SK	Pterostichus.oblongopunctatus	1.503	126	m	25	no	21.75
2015	Borsteler.Jaeger	high	1	Field	MW	Pterostichus.oblongopunctatus	1.503	127	f	44	no	21.75
2015	Borsteler.Jaeger	high	1	Field	SK	Pterostichus.oblongopunctatus	1.503	128	m	26	no	21.75
2015	Borsteler.Jaeger	high	1	Field	MW	Pterostichus.oblongopunctatus	1.503	129	f	17	no	21.75
2015	Borsteler.Jaeger	high	1	Field	MW	Pterostichus.oblongopunctatus	1.503	130	m	35	no	21.05
2015	Borsteler.Jaeger	high	1	Field	SK	Pterostichus.oblongopunctatus	1.503	131	m	35	no	21.05
2015	Borsteler.Jaeger	high	1	Field	SK	Pterostichus.oblongopunctatus	1.503	132	f	9	no	21.05
2015	Borsteler.Jaeger	high	1	Field	MW	Pterostichus.oblongopunctatus	1.503	133	f	3	no	21.05
2015	Borsteler.Jaeger	high	1	Field	SK	Carabus.nemoralis	0.253	134	f	4	yes	21.05
2015	Borsteler.Jaeger	high	1	Field	MW	Pterostichus.oblongopunctatus	1.503	135	f	68	yes	21.05
2015	Borsteler.Jaeger	high	1	Field	MW	Pterostichus.oblongopunctatus	1.503	136	f	41	yes	20.55
2015	Borsteler.Jaeger	high	1	Field	SK	Pterostichus.oblongopunctatus	1.503	137	f	9	no	20.55
2015	Borsteler.Jaeger	high	1	Field	MW	Pterostichus.oblongopunctatus	1.503	138	f	34	no	20.55
2015	Borsteler.Jaeger	high	1	Field	MW	Pterostichus.oblongopunctatus	1.503	139	f	16	no	20.55
2015	Borsteler.Jaeger	high	1	Field	SK	Pterostichus.oblongopunctatus	1.503	140	m	45	no	20.55
2015	Borsteler.Jaeger	high	1	Field	MW	Pterostichus.oblongopunctatus	1.503	141	f	18	no	20.25
2015	Borsteler.Jaeger	high	1	Field	SK	Pterostichus.oblongopunctatus	1.503	142	f	6	no	20.25
2015	Borsteler.Jaeger	high	1	Field	MW	Pterostichus.oblongopunctatus	1.503	143	m	21	no	20.25
2015	Borsteler.Jaeger	high	1	Field	MW	Pterostichus.oblongopunctatus	1.503	144	m	32	no	20.25
2015	Borsteler.Jaeger	high	1	Field	SK	Pterostichus.oblongopunctatus	1.503	145	m	45	no	20.15
2015	Borsteler.Jaeger	high	1	Field	MW	Pterostichus.oblongopunctatus	1.503	146	m	39	no	20.15
2015	Borsteler.Jaeger	high	1	Field	SK	Pterostichus.oblongopunctatus	1.503	147	f	20	no	20.15
2015	Borsteler.Jaeger	high	1	Field	MW	Pterostichus.oblongopunctatus	1.503	148	f	26	no	20.15
2015	Borsteler.Jaeger	high	1	Field	MW	Pterostichus.oblongopunctatus	1.503	149	f	9	no	20.15
2015	Borsteler.Jaeger	high	1	Field	MW	Pterostichus.oblongopunctatus	1.503	150	f	16	no	19.8
2015	Borsteler.Jaeger	high	1	Field	SK	Abax.parallelepipedus	0.5952	151	m	52	no	19.8
2015	Borsteler.Jaeger	high	1	Field	MW	Pterostichus.oblongopunctatus	1.503	152	f	39	no	19.8
2015	Borsteler.Jaeger	high	1	Field	MW	Pterostichus.oblongopunctatus	1.503	153	m	33	yes	19.8
2015	Borsteler.Jaeger	high	1	Field	SK	Carabus.nemoralis	0.253	154	f	8	yes	19.4
2015	Borsteler.Jaeger	high	1	Field	MW	Nebria.brevicollis	3.1696	155	f	39	no	19.4
2015	Borsteler.Jaeger	high	1	Field	SK	Carabus.nemoralis	0.253	156	m	10	no	19.4
2015	Borsteler.Jaeger	high	1	Field	MW	Carabus.nemoralis	0.253	157	f	51	no	19.4
2015	Borsteler.Jaeger	high	1	Field	RH	Carabus.nemoralis	0.253	158	f	19	yes	19.4
2015	Borsteler.Jaeger	high	1	Field	SK	Nebria.brevicollis	3.1696	159	m	7	no	19.1
2015	Borsteler.Jaeger	high	1	Field	RH	Pterostichus.oblongopunctatus	1.503	160	m	38	no	19.1
2015	Borsteler.Jaeger	high	1	Field	SK	Pterostichus.oblongopunctatus	1.503	161	f	1	no	19.1
2015	Borsteler.Jaeger	high	1	Field	RH	Pterostichus.oblongopunctatus	1.503	162	m	3	no	19.1
2015	Borsteler.Jaeger	high	1	Field	SK	Pterostichus.oblongopunctatus	1.503	163	f	19	no	19.5
2015	Borsteler.Jaeger	high	1	Field	RH	Pterostichus.oblongopunctatus	1.503	164	f	28	no	19.5
2015	Stadtpark	low	1	Field	MW	Pterostichus.oblongopunctatus	0.7321	165	m	47	no	19.75
2015	Stadtpark	low	1	Field	RH	Pterostichus.oblongopunctatus	0.7321	166	m	17	no	19.75
2015	Stadtpark	low	1	Field	MW	Carabus.nemoralis	0.0179	167	f	1	no	19.75
2015	Stadtpark	low	1	Field	RH	Pterostichus.oblongopunctatus	0.7321	168	m	50	no	19.75
2015	Stadtpark	low	1	Field	MW	Pterostichus.oblongopunctatus	0.7321	169	f	41	no	18.9
2015	Stadtpark	low	1	Field	RH	Pterostichus.oblongopunctatus	0.7321	170	m	26	no	18.9
2015	Stadtpark	low	1	Field	MW	Pterostichus.oblongopunctatus	0.7321	171	m	27	no	18.9
2015	Stadtpark	low	1	Field	MW	Pterostichus.oblongopunctatus	0.7321	172	m	49	no	18.05
2015	Stadtpark	low	1	Field	SK	Pterostichus.oblongopunctatus	0.7321	173	f	14	no	18.05
2015	Stadtpark	low	1	Field	RH	Pterostichus.oblongopunctatus	0.7321	174	f	50	no	18.05
2015	Stadtpark	low	1	Field	SK	Carabus.nemoralis	0.0179	175	m	34	no	17.55
2015	Stadtpark	low	1	Field	RH	Pterostichus.oblongopunctatus	0.7321	176	m	47	no	17.55
2015	Stadtpark	low	1	Field	MW	Pterostichus.oblongopunctatus	0.7321	177	m	39	no	17.55
2015	Stadtpark	low	1	Field	SK	Pterostichus.oblongopunctatus	0.7321	178	m	32	no	17.55
2015	Stadtpark	low	1	Field	MW	Pterostichus.oblongopunctatus	0.7321	179	m	50	no	17.05
2015	Stadtpark	low	1	Field	RH	Pterostichus.oblongopunctatus	0.7321	180	m	43	no	17.05
2015	Stadtpark	low	1	Field	SK	Pterostichus.oblongopunctatus	0.7321	181	m	50	no	17.05
2015	Stadtpark	low	1	Field	RH	Pterostichus.oblongopunctatus	0.7321	182	f	1	no	17.05
2015	Meyerspark	high	1	Field	SK	Pterostichus.oblongopunctatus	0.692	183	m	4	no	12.1
2015	Meyerspark	high	1	Field	SK	Pterostichus.oblongopunctatus	0.692	184	m	1	yes	12.1
2015	Meyerspark	high	1	Field	SK	Pterostichus.oblongopunctatus	0.692	185	m	1	yes	11
2015	Meyerspark	high	1	Field	SK	Pterostichus.oblongopunctatus	0.692	186	m	6	no	11
2015	Meyerspark	high	1	Field	SK	Nebria.brevicollis	0.3237	187	f	69	no	11
2015	Meyerspark	high	1	Field	SK	Nebria.brevicollis	0.3237	188	m	1	yes	10.6
2015	Meyerspark	high	1	Field	SK	Pterostichus.oblongopunctatus	0.692	189	m	1	yes	10.45
2015	Meyerspark	high	1	Field	SK	Pterostichus.oblongopunctatus	0.692	190	m	1	yes	10.45
2015	Meyerspark	high	1	Field	SK	Pterostichus.oblongopunctatus	0.692	191	f	27	no	10.45
2015	Meyerspark	high	1	Field	SK	Pterostichus.oblongopunctatus	0.692	192	f	1	yes	10.2
2015	Meyerspark	high	1	Field	RH	Carabus.nemoralis	0.0335	193	m	13	no	10.2
2015	Meyerspark	high	1	Field	RH	Abax.parallelepipedus	0.1897	194	m	41	no	10.2
2015	Meyerspark	high	1	Field	RH	Pterostichus.oblongopunctatus	0.692	195	f	4	yes	10.35
2015	Meyerspark	high	1	Field	RH	Pterostichus.oblongopunctatus	0.692	196	m	1	yes	10.8
2015	Meyerspark	high	1	Field	SK	Pterostichus.oblongopunctatus	0.692	197	m	1	no	10.8
2015	Meyerspark	high	1	Field	SK	Pterostichus.oblongopunctatus	0.692	198	f	34	no	10.8
2015	Meyerspark	high	1	Field	MW	Pterostichus.oblongopunctatus	0.692	199	m	13	no	10.8
2015	Meyerspark	high	1	Field	MW	Pterostichus.oblongopunctatus	0.692	200	f	44	no	11.5
2015	Meyerspark	high	1	Field	RH	Pterostichus.oblongopunctatus	0.692	201	f	25	no	11.5
2015	Meyerspark	high	1	Field	SK	Pterostichus.oblongopunctatus	0.692	202	m	13	yes	11.5
2015	Meyerspark	high	1	Field	MW	Pterostichus.oblongopunctatus	0.692	203	f	27	no	11.5
2015	Meyerspark	high	1	Field	RH	Pterostichus.oblongopunctatus	0.692	204	m	27	no	11.5
2015	Meyerspark	high	1	Field	SK	Pterostichus.oblongopunctatus	0.692	205	m	45	no	11.5
2015	Meyerspark	high	1	Field	MW	Pterostichus.oblongopunctatus	0.692	206	m	23	no	11.5
2015	Meyerspark	high	1	Field	RH	Pterostichus.oblongopunctatus	0.692	207	m	57	no	11.5
2015	Meyerspark	high	1	Field	MW	Pterostichus.oblongopunctatus	0.692	208	m	12	no	11.5
2015	Meyerspark	high	1	Field	MW	Pterostichus.oblongopunctatus	0.692	209	f	14	no	11.5
2015	Meyerspark	high	1	Field	RH	Pterostichus.oblongopunctatus	0.692	210	f	3	no	11.5
2015	Meyerspark	high	1	Field	SK	Nebria.brevicollis	0.3237	211	f	1	yes	11.8
2015	Meyerspark	high	1	Field	MW	Pterostichus.oblongopunctatus	0.692	212	m	51	no	11.8
2015	Meyerspark	high	1	Field	RH	Pterostichus.oblongopunctatus	0.692	213	m	13	yes	11.8
2015	Meyerspark	high	1	Field	MW	Pterostichus.oblongopunctatus	0.692	214	f	25	no	11.8
2015	Meyerspark	high	1	Field	SK	Pterostichus.oblongopunctatus	0.692	215	m	26	no	11.8
2015	Meyerspark	high	1	Field	SK	Pterostichus.oblongopunctatus	0.692	216	f	11	no	11.9
2015	Meyerspark	high	1	Field	RH	Pterostichus.oblongopunctatus	0.692	217	m	27	no	11.9
2015	Meyerspark	high	1	Field	RH	Pterostichus.oblongopunctatus	0.692	218	m	17	no	11.9
2015	Fischbeker.Heide	low	1	Field	RH	Pterostichus.oblongopunctatus	3.1138	219	m	19	no	12.9
2015	Fischbeker.Heide	low	1	Field	RH	Pterostichus.oblongopunctatus	3.1138	220	f	1	yes	12.9
2015	Fischbeker.Heide	low	1	Field	MW	Pterostichus.oblongopunctatus	3.1138	221	m	11	no	12.8
2015	Fischbeker.Heide	low	1	Field	MW	Pterostichus.oblongopunctatus	3.1138	222	m	20	yes	12.8
2015	Fischbeker.Heide	low	1	Field	RH	Pterostichus.oblongopunctatus	3.1138	223	f	20	no	12.8
2015	Fischbeker.Heide	low	1	Field	RH	Pterostichus.oblongopunctatus	3.1138	224	f	23	yes	12.8
2015	Fischbeker.Heide	low	1	Field	MW	Pterostichus.oblongopunctatus	3.1138	225	m	1	yes	12.8
2015	Fischbeker.Heide	low	1	Field	RH	Pterostichus.oblongopunctatus	3.1138	226	m	6	no	12.7
2015	Fischbeker.Heide	low	1	Field	MW	Pterostichus.oblongopunctatus	3.1138	227	f	25	no	12.7
2015	Fischbeker.Heide	low	1	Field	MW	Pterostichus.oblongopunctatus	3.1138	228	m	10	yes	12.7
2015	Fischbeker.Heide	low	1	Field	RH	Pterostichus.oblongopunctatus	3.1138	229	m	40	no	12.7
2015	Fischbeker.Heide	low	1	Field	RH	Pterostichus.oblongopunctatus	3.1138	230	f	1	no	12.7
2015	Fischbeker.Heide	low	1	Field	MW	Pterostichus.oblongopunctatus	3.1138	231	f	17	yes	12.7
2015	Fischbeker.Heide	low	1	Field	RH	Pterostichus.oblongopunctatus	3.1138	232	m	1	yes	12.7
2015	Fischbeker.Heide	low	1	Field	RH	Pterostichus.oblongopunctatus	3.1138	233	f	1	yes	12.65
2015	Fischbeker.Heide	low	1	Field	MW	Pterostichus.oblongopunctatus	3.1138	234	f	8	no	12.65
2015	Fischbeker.Heide	low	1	Field	MW	Pterostichus.oblongopunctatus	3.1138	235	m	11	yes	12.65
2015	Fischbeker.Heide	low	1	Field	RH	Pterostichus.oblongopunctatus	3.1138	236	m	8	no	12.65
2015	Fischbeker.Heide	low	1	Field	MW	Pterostichus.oblongopunctatus	3.1138	237	f	5	no	12.85
2015	Fischbeker.Heide	low	1	Field	MW	Pterostichus.oblongopunctatus	3.1138	238	m	10	yes	12.85
2015	Fischbeker.Heide	low	1	Field	RH	Pterostichus.oblongopunctatus	3.1138	239	f	7	no	12.85
2015	Fischbeker.Heide	low	1	Field	RH	Pterostichus.oblongopunctatus	3.1138	240	f	5	no	12.85
2015	Fischbeker.Heide	low	1	Field	MW	Pterostichus.oblongopunctatus	3.1138	241	f	16	no	12.85
2015	Fischbeker.Heide	low	1	Field	RH	Pterostichus.oblongopunctatus	3.1138	242	m	1	yes	12.85
2015	Fischbeker.Heide	low	1	Field	MW	Pterostichus.oblongopunctatus	3.1138	243	m	24	no	12.7
2015	Fischbeker.Heide	low	1	Field	MW	Pterostichus.oblongopunctatus	3.1138	244	m	27	no	12.7
2015	Fischbeker.Heide	low	1	Field	RH	Pterostichus.oblongopunctatus	3.1138	245	m	1	no	12.7
2015	Fischbeker.Heide	low	1	Field	MW	Pterostichus.oblongopunctatus	3.1138	246	m	14	no	12.7
2015	Fischbeker.Heide	low	1	Field	RH	Pterostichus.oblongopunctatus	3.1138	247	m	1	yes	12.7
2015	Fischbeker.Heide	low	1	Field	MW	Pterostichus.oblongopunctatus	3.1138	248	m	24	no	12.7
2015	Fischbeker.Heide	low	1	Field	RH	Pterostichus.oblongopunctatus	3.1138	249	m	7	yes	12.7
2015	Fischbeker.Heide	low	1	Field	MW	Pterostichus.oblongopunctatus	3.1138	250	f	16	no	14.6
2015	Fischbeker.Heide	low	1	Field	MW	Pterostichus.oblongopunctatus	3.1138	251	f	23	no	14.6
2015	Fischbeker.Heide	low	1	Field	RH	Pterostichus.oblongopunctatus	3.1138	252	f	29	yes	14.6
2015	Fischbeker.Heide	low	1	Field	MW	Pterostichus.oblongopunctatus	3.1138	253	f	17	no	14.6
2015	Fischbeker.Heide	low	1	Field	MW	Pterostichus.oblongopunctatus	3.1138	254	m	25	no	14.6
2015	Fischbeker.Heide	low	1	Field	MW	Pterostichus.oblongopunctatus	3.1138	255	f	29	no	15.2
2015	Fischbeker.Heide	low	1	Field	MW	Pterostichus.oblongopunctatus	3.1138	256	f	23	yes	15.2
2015	Fischbeker.Heide	low	1	Field	MW	Abax.parallelepipedus	0	257	m	59	no	15.2
2015	Fischbeker.Heide	low	1	Field	SK	Pterostichus.oblongopunctatus	3.1138	258	f	15	no	14.7
2015	Fischbeker.Heide	low	1	Field	SK	Pterostichus.oblongopunctatus	3.1138	259	m	12	no	14.7
2015	Fischbeker.Heide	low	1	Field	SK	Pterostichus.oblongopunctatus	3.1138	260	f	18	no	14.7
2015	Marienhoehe	low	1	Field	SK	Nebria.brevicollis	3.3482	261	m	33	yes	21.75
2015	Marienhoehe	low	1	Field	MW	Pterostichus.oblongopunctatus	1.2835	262	m	7	no	21.75
2015	Marienhoehe	low	1	Field	MW	Nebria.brevicollis	3.3482	263	f	33	no	21.75
2015	Marienhoehe	low	1	Field	MW	Nebria.brevicollis	3.3482	264	f	66	yes	20.6
2015	Marienhoehe	low	1	Field	SK	Nebria.brevicollis	3.3482	265	f	16	yes	20.6
2015	Marienhoehe	low	1	Field	MW	Pterostichus.oblongopunctatus	1.2835	266	m	1	no	20.6
2015	Marienhoehe	low	1	Field	MW	Pterostichus.oblongopunctatus	1.2835	267	f	16	no	20.6
2015	Marienhoehe	low	1	Field	SK	Pterostichus.oblongopunctatus	1.2835	268	f	22	no	19.75
2015	Marienhoehe	low	1	Field	MW	Pterostichus.oblongopunctatus	1.2835	269	m	17	no	19.75
2015	Marienhoehe	low	1	Field	SK	Pterostichus.oblongopunctatus	1.2835	270	m	16	no	19.75
2015	Marienhoehe	low	1	Field	MW	Pterostichus.oblongopunctatus	1.2835	271	m	16	yes	19.75
2015	Marienhoehe	low	1	Field	SK	Pterostichus.oblongopunctatus	1.2835	272	m	9	no	19.75
2015	Marienhoehe	low	1	Field	MW	Pterostichus.oblongopunctatus	1.2835	273	f	12	no	19.75
2015	Marienhoehe	low	1	Field	MW	Pterostichus.oblongopunctatus	1.2835	274	m	7	yes	18.55
2015	Marienhoehe	low	1	Field	SK	Pterostichus.oblongopunctatus	1.2835	275	f	19	no	18.55
2015	Marienhoehe	low	1	Field	SK	Nebria.brevicollis	3.3482	276	m	1	yes	18.55
2015	Marienhoehe	low	1	Field	MW	Carabus.nemoralis	0.0335	277	m	17	no	18.55
2015	Marienhoehe	low	1	Field	MW	Nebria.brevicollis	3.3482	278	f	12	no	17.35
2015	Marienhoehe	low	1	Field	SK	Nebria.brevicollis	3.3482	279	m	1	yes	17.35
2015	Marienhoehe	low	1	Field	MW	Nebria.brevicollis	3.3482	280	f	1	yes	17.35
2015	Marienhoehe	low	1	Field	SK	Nebria.brevicollis	3.3482	281	m	1	yes	17.35
2015	Marienhoehe	low	1	Field	MW	Nebria.brevicollis	3.3482	282	f	45	no	16.95
2015	Marienhoehe	low	1	Field	SK	Pterostichus.oblongopunctatus	1.2835	283	m	7	no	16.95
2015	Marienhoehe	low	1	Field	SK	Pterostichus.oblongopunctatus	1.2835	284	m	31	no	16.95
2015	Marienhoehe	low	1	Field	MW	Nebria.brevicollis	3.3482	285	m	13	yes	16.95
2015	Marienhoehe	low	1	Field	SK	Carabus.nemoralis	0.0335	286	f	4	no	16.95
2015	Marienhoehe	low	1	Field	MW	Nebria.brevicollis	3.3482	287	m	1	yes	16.95
2015	Marienhoehe	low	1	Field	MW	Nebria.brevicollis	3.3482	288	f	23	no	16.8
2015	Marienhoehe	low	1	Field	SK	Carabus.nemoralis	0.0335	289	f	1	no	16.8
2015	Marienhoehe	low	1	Field	MW	Carabus.nemoralis	0.0335	290	m	1	yes	16.8
2015	Marienhoehe	low	1	Field	SK	Pterostichus.oblongopunctatus	1.2835	291	f	30	no	16
2015	Marienhoehe	low	1	Field	SK	Pterostichus.oblongopunctatus	1.2835	292	m	12	no	16
2015	Marienhoehe	low	1	Field	SK	Pterostichus.oblongopunctatus	1.2835	293	m	12	no	15.4
2015	Marienhoehe	low	1	Field	SK	Carabus.nemoralis	0.0335	294	m	1	no	15.4
2015	Marienhoehe	low	1	Field	SK	Carabus.nemoralis	0.0335	295	f	1	no	15.4
2015	Marienhoehe	low	1	Field	SK	Nebria.brevicollis	3.3482	296	m	30	no	14.95
2015	Marienhoehe	low	1	Field	SK	Nebria.brevicollis	3.3482	297	f	1	yes	14.95
2015	Marienhoehe	low	1	Field	SK	Pterostichus.oblongopunctatus	1.2835	298	m	11	no	14.6
2015	Marienhoehe	low	1	Field	SK	Pterostichus.oblongopunctatus	1.2835	299	m	28	no	14.6
2015	Bornmoor	high	1	Field	RH	Carabus.nemoralis	0.5714	300	f	1	no	14.8
2015	Bornmoor	high	1	Field	RH	Carabus.nemoralis	0.5714	301	m	9	no	14.8
2015	Bornmoor	high	1	Field	RH	Carabus.nemoralis	0.5714	302	m	1	no	14.35
2015	Bornmoor	high	1	Field	RH	Carabus.nemoralis	0.5714	303	m	2	no	14.35
2015	Bornmoor	high	1	Field	RH	Carabus.nemoralis	0.5714	304	m	7	no	14
2015	Bornmoor	high	1	Field	RH	Carabus.nemoralis	0.5714	305	m	1	yes	14
2015	Bornmoor	high	1	Field	RH	Carabus.nemoralis	0.5714	306	m	1	no	13.7
2015	Bornmoor	high	1	Field	SK	Carabus.nemoralis	0.5714	307	m	15	no	13.7
2015	Bornmoor	high	1	Field	RH	Carabus.nemoralis	0.5714	308	m	21	no	13.7
2015	Bornmoor	high	1	Field	SK	Carabus.nemoralis	0.5714	309	m	1	no	13.7
2015	Bornmoor	high	1	Field	RH	Carabus.nemoralis	0.5714	310	m	15	no	13.7
2015	Bornmoor	high	1	Field	RH	Carabus.nemoralis	0.5714	311	m	1	no	13.5
2015	Niendorfer.Gehege	low	2	Field	MW	Nebria.brevicollis	3.244	312	m	9	no	9.4255
2015	Niendorfer.Gehege	low	2	Field	MW	Nebria.brevicollis	3.244	313	m	29	no	9.4255
2015	Niendorfer.Gehege	low	2	Field	RH	Abax.parallelepipedus	0.0149	314	m	45	yes	9.4255
2015	Niendorfer.Gehege	low	2	Field	MW	Nebria.brevicollis	3.244	315	f	8	no	9.4255
2015	Niendorfer.Gehege	low	2	Field	RH	Abax.parallelepipedus	0.0149	316	f	27	no	9.4255
2015	Niendorfer.Gehege	low	2	Field	MW	Nebria.brevicollis	3.244	317	f	27	no	9.4255
2015	Niendorfer.Gehege	low	2	Field	MW	Carabus.nemoralis	0.0298	318	f	1	yes	9.4255
2015	Niendorfer.Gehege	low	2	Field	RH	Nebria.brevicollis	3.244	319	m	27	no	9.4255
2015	Niendorfer.Gehege	low	2	Field	MW	Pterostichus.oblongopunctatus	3.5863	320	f	1	no	9.4255
2015	Niendorfer.Gehege	low	2	Field	RH	Pterostichus.oblongopunctatus	3.5863	321	m	1	yes	9.4255
2015	Niendorfer.Gehege	low	2	Field	MW	Pterostichus.oblongopunctatus	3.5863	322	m	1	yes	9.4255
2015	Niendorfer.Gehege	low	2	Field	RH	Pterostichus.oblongopunctatus	3.5863	323	m	1	yes	9.9255
2015	Ohmoor	high	2	Field	MW	Carabus.nemoralis	0.3393	324	m	33	no	11.4255
2015	Ohmoor	high	2	Field	RH	Carabus.nemoralis	0.3393	325	f	2	yes	11.4255
2015	Ohmoor	high	2	Field	MW	Carabus.nemoralis	0.3393	326	f	15	no	11.4255
2015	Ohmoor	high	2	Field	MW	Carabus.nemoralis	0.3393	327	m	42	no	11.4255
2015	Ohmoor	high	2	Field	RH	Carabus.nemoralis	0.3393	328	m	1	no	11.4255
2015	Ohmoor	high	2	Field	MW	Carabus.nemoralis	0.3393	329	m	36	no	11.4255
2015	Ohmoor	high	2	Field	RH	Carabus.nemoralis	0.3393	330	f	35	no	11.4255
2015	Ohmoor	high	2	Field	MW	Nebria.brevicollis	1.5536	331	f	36	yes	11.4255
2015	Ohmoor	high	2	Field	RH	Pterostichus.oblongopunctatus	2.3036	332	m	32	no	11.4255
2015	Ohmoor	high	2	Field	MW	Nebria.brevicollis	1.5536	333	m	15	no	11.4255
2015	Ohmoor	high	2	Field	RH	Pterostichus.oblongopunctatus	2.3036	334	m	4	no	11.4255
2015	Ohmoor	high	2	Field	RH	Pterostichus.oblongopunctatus	2.3036	335	m	16	no	11.4255
2015	Ohmoor	high	2	Field	MW	Nebria.brevicollis	1.5536	336	f	19	yes	11.4255
2015	Ohmoor	high	2	Field	RH	Pterostichus.oblongopunctatus	2.3036	337	f	2	no	11.4255
2015	Ohmoor	high	2	Field	MW	Nebria.brevicollis	1.5536	338	m	1	yes	11.4255
2015	Ohmoor	high	2	Field	RH	Pterostichus.oblongopunctatus	2.3036	339	f	29	no	11.4255
2015	Ohmoor	high	2	Field	RH	Pterostichus.oblongopunctatus	2.3036	340	f	21	yes	11.4255
2015	Borsteler.Jaeger	high	2	Field	RH	Carabus.nemoralis	0.253	341	m	25	no	11.3255
2015	Borsteler.Jaeger	high	2	Field	MW	Abax.parallelepipedus	0.5952	342	m	85	yes	11.3255
2015	Borsteler.Jaeger	high	2	Field	RH	Carabus.nemoralis	0.253	343	m	3	no	11.3255
2015	Borsteler.Jaeger	high	2	Field	MW	Abax.parallelepipedus	0.5952	344	m	41	no	11.3255
2015	Borsteler.Jaeger	high	2	Field	MW	Abax.parallelepipedus	0.5952	345	f	67	yes	11.3255
2015	Borsteler.Jaeger	high	2	Field	RH	Nebria.brevicollis	3.1696	346	f	19	no	11.3255
2015	Borsteler.Jaeger	high	2	Field	SK	Nebria.brevicollis	3.1696	347	m	22	no	11.3255
2015	Borsteler.Jaeger	high	2	Field	MW	Abax.parallelepipedus	0.5952	348	m	58	no	11.3255
2015	Borsteler.Jaeger	high	2	Field	RH	Nebria.brevicollis	3.1696	349	m	1	yes	11.3255
2015	Borsteler.Jaeger	high	2	Field	SK	Nebria.brevicollis	3.1696	350	m	11	no	11.3255
2015	Borsteler.Jaeger	high	2	Field	MW	Abax.parallelepipedus	0.5952	351	f	51	no	11.3255
2015	Borsteler.Jaeger	high	2	Field	MW	Abax.parallelepipedus	0.5952	352	m	64	no	11.3255
2015	Borsteler.Jaeger	high	2	Field	SK	Nebria.brevicollis	3.1696	353	m	25	no	11.3255
2015	Borsteler.Jaeger	high	2	Field	MW	Carabus.nemoralis	0.253	354	f	28	no	11.3255
2015	Borsteler.Jaeger	high	2	Field	RH	Pterostichus.oblongopunctatus	1.503	355	m	20	no	11.3255
2015	Borsteler.Jaeger	high	2	Field	RH	Pterostichus.oblongopunctatus	1.503	356	f	1	yes	11.3255
2015	Borsteler.Jaeger	high	2	Field	MW	Carabus.nemoralis	0.253	357	m	22	no	11.3255
2015	Borsteler.Jaeger	high	2	Field	SK	Nebria.brevicollis	3.1696	358	f	32	no	11.3255
2015	Borsteler.Jaeger	high	2	Field	SK	Carabus.nemoralis	0.253	359	m	22	no	11.3255
2015	Borsteler.Jaeger	high	2	Field	RH	Pterostichus.oblongopunctatus	1.503	360	m	32	yes	11.3255
2015	Borsteler.Jaeger	high	2	Field	MW	Nebria.brevicollis	3.1696	361	f	31	no	11.3255
2015	Borsteler.Jaeger	high	2	Field	MW	Nebria.brevicollis	3.1696	362	m	1	yes	11.3255
2015	Borsteler.Jaeger	high	2	Field	RH	Pterostichus.oblongopunctatus	1.503	363	f	9	no	11.3255
2015	Borsteler.Jaeger	high	2	Field	SK	Carabus.nemoralis	0.253	364	f	5	no	11.3255
2015	Borsteler.Jaeger	high	2	Field	MW	Pterostichus.oblongopunctatus	1.503	365	f	7	no	11.3255
2015	Borsteler.Jaeger	high	2	Field	SK	Abax.parallelepipedus	0.5952	366	m	40	yes	11.3255
2015	Stadtpark	low	2	Field	RH	Carabus.nemoralis	0.0179	367	m	20	no	9.5255
2015	Stadtpark	low	2	Field	SK	Pterostichus.oblongopunctatus	0.7321	368	m	14	no	9.5255
2015	Stadtpark	low	2	Field	RH	Nebria.brevicollis	1.9107	369	f	1	yes	9.5255
2015	Stadtpark	low	2	Field	SK	Pterostichus.oblongopunctatus	0.7321	370	m	59	no	9.5255
2015	Stadtpark	low	2	Field	MW	Carabus.nemoralis	0.0179	371	f	5	yes	9.5255
2015	Stadtpark	low	2	Field	SK	Pterostichus.oblongopunctatus	0.7321	372	f	7	no	9.5255
2015	Stadtpark	low	2	Field	MW	Pterostichus.oblongopunctatus	0.7321	373	f	1	no	9.5255
2015	Stadtpark	low	2	Field	RH	Pterostichus.oblongopunctatus	0.7321	374	m	7	no	9.5255
2015	Stadtpark	low	2	Field	SK	Pterostichus.oblongopunctatus	0.7321	375	m	19	no	9.5255
2015	Stadtpark	low	2	Field	RH	Pterostichus.oblongopunctatus	0.7321	376	m	12	no	9.5255
2015	Stadtpark	low	2	Field	MW	Pterostichus.oblongopunctatus	0.7321	377	m	64	yes	9.5255
2015	Stadtpark	low	2	Field	SK	Pterostichus.oblongopunctatus	0.7321	378	f	12	yes	9.5255
2015	Stadtpark	low	2	Field	MW	Carabus.nemoralis	0.0179	379	m	16	no	9.5255
2015	Stadtpark	low	2	Field	RH	Pterostichus.oblongopunctatus	0.7321	380	m	1	yes	9.5255
2015	Stadtpark	low	2	Field	MW	Pterostichus.oblongopunctatus	0.7321	381	m	32	no	9.5255
2015	Stadtpark	low	2	Field	RH	Pterostichus.oblongopunctatus	0.7321	382	f	1	yes	9.5255
2015	Stadtpark	low	2	Field	SK	Pterostichus.oblongopunctatus	0.7321	383	m	58	no	9.5255
2015	Stadtpark	low	2	Field	MW	Pterostichus.oblongopunctatus	0.7321	384	m	28	no	9.5255
2015	Stadtpark	low	2	Field	SK	Pterostichus.oblongopunctatus	0.7321	385	f	1	no	9.5255
2015	Stadtpark	low	2	Field	RH	Pterostichus.oblongopunctatus	0.7321	386	m	60	yes	9.5255
2015	Stadtpark	low	2	Field	RH	Pterostichus.oblongopunctatus	0.7321	387	f	40	no	9.5255
2015	Stadtpark	low	2	Field	SK	Pterostichus.oblongopunctatus	0.7321	388	m	1	no	9.5255
2015	Stadtpark	low	2	Field	SK	Pterostichus.oblongopunctatus	0.7321	389	m	1	no	9.5255
2015	Meyerspark	high	2	Field	SK	Abax.parallelepipedus	0.1897	390	m	41	no	10.95
2015	Meyerspark	high	2	Field	SK	Pterostichus.oblongopunctatus	0.692	391	m	1	yes	10.65
2015	Meyerspark	high	2	Field	RH	Nebria.brevicollis	0.3237	392	m	24	no	10.65
2015	Meyerspark	high	2	Field	RH	Nebria.brevicollis	0.3237	393	f	1	yes	10.65
2015	Meyerspark	high	2	Field	SK	Nebria.brevicollis	0.3237	394	f	22	no	10.65
2015	Meyerspark	high	2	Field	RH	Abax.parallelepipedus	0.1897	395	m	33	no	10.6
2015	Meyerspark	high	2	Field	SK	Carabus.nemoralis	0.0335	396	f	1	no	10.6
2015	Meyerspark	high	2	Field	RH	Abax.parallelepipedus	0.1897	397	m	73	no	10.6
2015	Meyerspark	high	2	Field	RH	Abax.parallelepipedus	0.1897	398	m	90	no	10.6
2015	Meyerspark	high	2	Field	SK	Abax.parallelepipedus	0.1897	399	m	98	no	11.7
2015	Meyerspark	high	2	Field	RH	Abax.parallelepipedus	0.1897	400	f	79	no	11.7
2015	Meyerspark	high	2	Field	SK	Abax.parallelepipedus	0.1897	401	f	66	no	11.7
2015	Meyerspark	high	2	Field	RH	Pterostichus.oblongopunctatus	0.692	402	m	8	no	11.7
2015	Meyerspark	high	2	Field	RH	Pterostichus.oblongopunctatus	0.692	403	m	11	yes	11.25
2015	Meyerspark	high	2	Field	SK	Pterostichus.oblongopunctatus	0.692	404	f	1	no	11.25
2015	Fischbeker.Heide	low	2	Field	RH	Pterostichus.oblongopunctatus	3.1138	405	f	16	no	10.85
2015	Fischbeker.Heide	low	2	Field	RH	Pterostichus.oblongopunctatus	3.1138	406	m	1	no	10.85
2015	Fischbeker.Heide	low	2	Field	RH	Pterostichus.oblongopunctatus	3.1138	407	f	1	no	10.85
2015	Fischbeker.Heide	low	2	Field	RH	Pterostichus.oblongopunctatus	3.1138	408	m	10	no	10.6
2015	Fischbeker.Heide	low	2	Field	RH	Pterostichus.oblongopunctatus	3.1138	409	f	1	yes	10.6
2015	Fischbeker.Heide	low	2	Field	RH	Pterostichus.oblongopunctatus	3.1138	410	m	6	no	10.6
2015	Fischbeker.Heide	low	2	Field	RH	Pterostichus.oblongopunctatus	3.1138	411	m	12	no	10.6
2015	Fischbeker.Heide	low	2	Field	RH	Pterostichus.oblongopunctatus	3.1138	412	m	27	no	10.4
2015	Fischbeker.Heide	low	2	Field	RH	Abax.parallelepipedus	0	413	f	42	no	10.4
2015	Marienhoehe	low	2	Field	SK	Carabus.nemoralis	0.0335	414	f	1	no	13.1
2015	Marienhoehe	low	2	Field	RH	Abax.parallelepipedus	0.1004	415	m	42	no	12.8
2015	Marienhoehe	low	2	Field	RH	Abax.parallelepipedus	0.1004	416	f	49	no	12.8
2015	Marienhoehe	low	2	Field	MW	Nebria.brevicollis	3.3482	417	m	46	no	12.8
2015	Marienhoehe	low	2	Field	RH	Abax.parallelepipedus	0.1004	418	m	42	no	12.8
2015	Marienhoehe	low	2	Field	MW	Nebria.brevicollis	3.3482	419	m	15	no	12.8
2015	Marienhoehe	low	2	Field	SK	Carabus.nemoralis	0.0335	420	m	1	no	12.8
2015	Marienhoehe	low	2	Field	MW	Nebria.brevicollis	3.3482	421	f	45	no	12.8
2015	Marienhoehe	low	2	Field	RH	Abax.parallelepipedus	0.1004	422	m	50	no	12.8
2015	Marienhoehe	low	2	Field	RH	Abax.parallelepipedus	0.1004	423	m	31	no	12.8
2015	Marienhoehe	low	2	Field	MW	Nebria.brevicollis	3.3482	424	m	28	no	12.8
2015	Marienhoehe	low	2	Field	SK	Carabus.nemoralis	0.0335	425	m	20	yes	11.95
2015	Marienhoehe	low	2	Field	MW	Nebria.brevicollis	3.3482	426	m	1	yes	11.95
2015	Marienhoehe	low	2	Field	RH	Abax.parallelepipedus	0.1004	427	m	14	no	11.95
2015	Marienhoehe	low	2	Field	SK	Carabus.nemoralis	0.0335	428	f	1	no	11.95
2015	Marienhoehe	low	2	Field	SK	Carabus.nemoralis	0.0335	429	m	2	no	11.95
2015	Marienhoehe	low	2	Field	MW	Carabus.nemoralis	0.0335	430	m	12	no	11.95
2015	Marienhoehe	low	2	Field	RH	Pterostichus.oblongopunctatus	1.2835	431	m	1	yes	14.8
2015	Marienhoehe	low	2	Field	MW	Pterostichus.oblongopunctatus	1.2835	432	m	9	yes	14.8
2015	Marienhoehe	low	2	Field	SK	Carabus.nemoralis	0.0335	433	m	1	no	14.8
2015	Marienhoehe	low	2	Field	RH	Pterostichus.oblongopunctatus	1.2835	434	m	1	yes	14.8
2015	Bornmoor	high	2	Field	SK	Carabus.nemoralis	0.5714	435	m	8	no	12
2015	Bornmoor	high	2	Field	SK	Carabus.nemoralis	0.5714	436	m	24	no	10.55
2015	Bornmoor	high	2	Field	SK	Carabus.nemoralis	0.5714	437	m	14	no	10.55
2015	Bornmoor	high	2	Field	SK	Carabus.nemoralis	0.5714	438	m	17	no	10
2015	Bornmoor	high	2	Field	SK	Carabus.nemoralis	0.5714	439	m	25	no	10
2015	Bornmoor	high	2	Field	SK	Carabus.nemoralis	0.5714	440	f	19	no	10
2015	Bornmoor	high	2	Field	SK	Nebria.brevicollis	0.4405	441	f	33	no	9.35
2015	Bornmoor	high	2	Field	SK	Carabus.nemoralis	0.5714	442	m	15	no	9.35
2015	Bornmoor	high	2	Field	MW	Abax.parallelepipedus	0.119	443	f	1	no	9.35
2015	Bornmoor	high	2	Field	SK	Carabus.nemoralis	0.5714	444	m	23	no	8.75
2015	Bornmoor	high	2	Field	MW	Carabus.nemoralis	0.5714	445	f	17	no	8.75
2015	Bornmoor	high	2	Field	MW	Carabus.nemoralis	0.5714	446	m	8	no	8.75
2015	Bornmoor	high	2	Field	SK	Carabus.nemoralis	0.5714	447	m	1	no	8.75
2015	Bornmoor	high	2	Field	MW	Carabus.nemoralis	0.5714	448	m	17	no	8.75
2015	Bornmoor	high	2	Field	SK	Carabus.nemoralis	0.5714	449	m	11	yes	8.3
2015	Bornmoor	high	2	Field	MW	Carabus.nemoralis	0.5714	450	f	14	no	8.3
2015	Bornmoor	high	2	Field	SK	Carabus.nemoralis	0.5714	451	m	15	no	8.3
2015	Bornmoor	high	2	Field	MW	Carabus.nemoralis	0.5714	452	m	7	no	8.3
2015	Bornmoor	high	2	Field	SK	Nebria.brevicollis	0.4405	453	m	1	no	8.35
2015	Bornmoor	high	2	Field	MW	Carabus.nemoralis	0.5714	454	m	10	no	8.35
2015	Bornmoor	high	2	Field	SK	Carabus.nemoralis	0.5714	455	m	7	no	8.35
2015	Bornmoor	high	2	Field	MW	Carabus.nemoralis	0.5714	456	m	19	yes	8.35
2015	Bornmoor	high	2	Field	SK	Carabus.nemoralis	0.5714	457	m	12	no	8.35
2015	Bornmoor	high	2	Field	MW	Carabus.nemoralis	0.5714	458	m	1	no	8.35
2015	Bornmoor	high	2	Field	SK	Carabus.nemoralis	0.5714	459	m	1	no	8.6
2015	Niendorfer.Gehege	low	3	Field	SK	Pterostichus.oblongopunctatus	3.5863	460	f	16	no	16.2
2015	Niendorfer.Gehege	low	3	Field	RH	Pterostichus.oblongopunctatus	3.5863	461	m	1	yes	16.2
2015	Niendorfer.Gehege	low	3	Field	SK	Pterostichus.oblongopunctatus	3.5863	462	m	24	no	16.2
2015	Niendorfer.Gehege	low	3	Field	SK	Pterostichus.oblongopunctatus	3.5863	463	m	14	no	15.85
2015	Niendorfer.Gehege	low	3	Field	RH	Pterostichus.oblongopunctatus	3.5863	464	m	90	no	15.85
2015	Niendorfer.Gehege	low	3	Field	SK	Nebria.brevicollis	3.244	465	m	27	no	15.85
2015	Niendorfer.Gehege	low	3	Field	RH	Pterostichus.oblongopunctatus	3.5863	466	f	22	yes	15.85
2015	Niendorfer.Gehege	low	3	Field	SK	Pterostichus.oblongopunctatus	3.5863	467	m	48	no	15.6
2015	Niendorfer.Gehege	low	3	Field	RH	Pterostichus.oblongopunctatus	3.5863	468	m	15	yes	15.6
2015	Niendorfer.Gehege	low	3	Field	SK	Pterostichus.oblongopunctatus	3.5863	469	f	29	no	15.6
2015	Niendorfer.Gehege	low	3	Field	SK	Pterostichus.oblongopunctatus	3.5863	470	m	62	no	15.6
2015	Niendorfer.Gehege	low	3	Field	RH	Pterostichus.oblongopunctatus	3.5863	471	m	6	no	15.6
2015	Niendorfer.Gehege	low	3	Field	SK	Pterostichus.oblongopunctatus	3.5863	472	f	25	no	15.2
2015	Niendorfer.Gehege	low	3	Field	RH	Pterostichus.oblongopunctatus	3.5863	473	m	14	yes	15.2
2015	Niendorfer.Gehege	low	3	Field	SK	Pterostichus.oblongopunctatus	3.5863	474	m	13	no	15.2
2015	Niendorfer.Gehege	low	3	Field	SK	Pterostichus.oblongopunctatus	3.5863	475	f	8	no	15.55
2015	Niendorfer.Gehege	low	3	Field	MW	Abax.parallelepipedus	0.0149	476	f	1	no	15.55
2015	Niendorfer.Gehege	low	3	Field	RH	Pterostichus.oblongopunctatus	3.5863	477	m	13	no	15.55
2015	Niendorfer.Gehege	low	3	Field	SK	Pterostichus.oblongopunctatus	3.5863	478	f	9	no	15.55
2015	Niendorfer.Gehege	low	3	Field	MW	Nebria.brevicollis	3.244	479	f	50	no	15.55
2015	Niendorfer.Gehege	low	3	Field	RH	Pterostichus.oblongopunctatus	3.5863	480	f	30	yes	15.55
2015	Niendorfer.Gehege	low	3	Field	SK	Pterostichus.oblongopunctatus	3.5863	481	m	38	no	15.55
2015	Niendorfer.Gehege	low	3	Field	MW	Nebria.brevicollis	3.244	482	m	60	yes	15.55
2015	Niendorfer.Gehege	low	3	Field	SK	Abax.parallelepipedus	0.0149	483	f	42	no	15.55
2015	Niendorfer.Gehege	low	3	Field	RH	Pterostichus.oblongopunctatus	3.5863	484	m	1	yes	15.55
2015	Niendorfer.Gehege	low	3	Field	MW	Pterostichus.oblongopunctatus	3.5863	485	f	52	no	15.8
2015	Niendorfer.Gehege	low	3	Field	SK	Pterostichus.oblongopunctatus	3.5863	486	m	11	no	15.8
2015	Niendorfer.Gehege	low	3	Field	MW	Pterostichus.oblongopunctatus	3.5863	487	m	44	yes	15.8
2015	Niendorfer.Gehege	low	3	Field	RH	Pterostichus.oblongopunctatus	3.5863	488	f	7	no	15.8
2015	Niendorfer.Gehege	low	3	Field	SK	Pterostichus.oblongopunctatus	3.5863	489	m	12	no	15.8
2015	Niendorfer.Gehege	low	3	Field	RH	Pterostichus.oblongopunctatus	3.5863	490	f	1	no	15.8
2015	Niendorfer.Gehege	low	3	Field	MW	Pterostichus.oblongopunctatus	3.5863	491	m	60	yes	15.8
2015	Niendorfer.Gehege	low	3	Field	MW	Pterostichus.oblongopunctatus	3.5863	492	m	39	yes	16.7
2015	Niendorfer.Gehege	low	3	Field	RH	Pterostichus.oblongopunctatus	3.5863	493	f	1	yes	16.7
2015	Niendorfer.Gehege	low	3	Field	MW	Pterostichus.oblongopunctatus	3.5863	494	m	42	no	16.7
2015	Niendorfer.Gehege	low	3	Field	MW	Pterostichus.oblongopunctatus	3.5863	495	m	28	yes	16.7
2015	Niendorfer.Gehege	low	3	Field	MW	Pterostichus.oblongopunctatus	3.5863	496	m	32	no	17.1
2015	Niendorfer.Gehege	low	3	Field	MW	Pterostichus.oblongopunctatus	3.5863	497	m	16	no	17.1
2015	Niendorfer.Gehege	low	3	Field	MW	Pterostichus.oblongopunctatus	3.5863	498	f	7	no	17.1
2015	Niendorfer.Gehege	low	3	Field	MW	Pterostichus.oblongopunctatus	3.5863	499	f	46	no	17.1
2015	Niendorfer.Gehege	low	3	Field	MW	Pterostichus.oblongopunctatus	3.5863	500	m	23	no	16.25
2015	Niendorfer.Gehege	low	3	Field	MW	Pterostichus.oblongopunctatus	3.5863	501	m	27	no	16.25
2015	Ohmoor	high	3	Field	MW	Carabus.nemoralis	0.3393	502	m	45	yes	16.1
2015	Ohmoor	high	3	Field	RH	Nebria.brevicollis	1.5536	503	f	37	no	16.1
2015	Ohmoor	high	3	Field	SK	Carabus.nemoralis	0.3393	504	m	1	yes	16.1
2015	Ohmoor	high	3	Field	MW	Carabus.nemoralis	0.3393	505	m	34	no	15.65
2015	Ohmoor	high	3	Field	RH	Carabus.nemoralis	0.3393	506	m	20	no	15.65
2015	Ohmoor	high	3	Field	SK	Carabus.nemoralis	0.3393	507	m	9	no	15.65
2015	Ohmoor	high	3	Field	MW	Carabus.nemoralis	0.3393	508	m	31	yes	15.65
2015	Ohmoor	high	3	Field	RH	Carabus.nemoralis	0.3393	509	m	1	yes	15.65
2015	Ohmoor	high	3	Field	SK	Carabus.nemoralis	0.3393	510	m	37	yes	15.65
2015	Ohmoor	high	3	Field	RH	Carabus.nemoralis	0.3393	511	m	8	yes	15.65
2015	Ohmoor	high	3	Field	MW	Carabus.nemoralis	0.3393	512	m	52	no	15.65
2015	Ohmoor	high	3	Field	MW	Nebria.brevicollis	1.5536	513	m	58	no	15.8
2015	Ohmoor	high	3	Field	RH	Carabus.nemoralis	0.3393	514	m	1	yes	15.8
2015	Ohmoor	high	3	Field	SK	Carabus.nemoralis	0.3393	515	f	22	yes	15.8
2015	Ohmoor	high	3	Field	MW	Nebria.brevicollis	1.5536	516	f	35	no	15.8
2015	Ohmoor	high	3	Field	MW	Pterostichus.oblongopunctatus	2.3036	517	f	20	no	15.8
2015	Ohmoor	high	3	Field	RH	Carabus.nemoralis	0.3393	518	m	1	no	15.8
2015	Ohmoor	high	3	Field	SK	Pterostichus.oblongopunctatus	2.3036	519	m	55	no	16.1
2015	Ohmoor	high	3	Field	MW	Pterostichus.oblongopunctatus	2.3036	520	m	37	no	16.1
2015	Ohmoor	high	3	Field	MW	Pterostichus.oblongopunctatus	2.3036	521	m	21	no	16.1
2015	Ohmoor	high	3	Field	RH	Carabus.nemoralis	0.3393	522	m	6	no	16.1
2015	Ohmoor	high	3	Field	SK	Pterostichus.oblongopunctatus	2.3036	523	m	36	no	16.1
2015	Ohmoor	high	3	Field	MW	Nebria.brevicollis	1.5536	524	m	70	no	16.1
2015	Ohmoor	high	3	Field	SK	Pterostichus.oblongopunctatus	2.3036	525	m	35	no	16.1
2015	Ohmoor	high	3	Field	RH	Carabus.nemoralis	0.3393	526	f	1	yes	16.1
2015	Ohmoor	high	3	Field	MW	Pterostichus.oblongopunctatus	2.3036	527	m	28	no	16.1
2015	Ohmoor	high	3	Field	SK	Pterostichus.oblongopunctatus	2.3036	528	f	20	no	16.1
2015	Ohmoor	high	3	Field	RH	Carabus.nemoralis	0.3393	529	m	19	yes	17.5
2015	Ohmoor	high	3	Field	SK	Pterostichus.oblongopunctatus	2.3036	530	m	46	no	17.5
2015	Ohmoor	high	3	Field	MW	Carabus.nemoralis	0.3393	531	m	7	no	17.5
2015	Ohmoor	high	3	Field	SK	Nebria.brevicollis	1.5536	532	m	43	no	17.5
2015	Ohmoor	high	3	Field	RH	Pterostichus.oblongopunctatus	2.3036	533	m	39	no	17.5
2015	Ohmoor	high	3	Field	MW	Carabus.nemoralis	0.3393	534	m	33	yes	17.5
2015	Ohmoor	high	3	Field	SK	Nebria.brevicollis	1.5536	535	f	1	no	18.25
2015	Ohmoor	high	3	Field	SK	Nebria.brevicollis	1.5536	536	m	49	no	18.25
2015	Ohmoor	high	3	Field	SK	Pterostichus.oblongopunctatus	2.3036	537	f	13	no	18.25
2015	Borsteler.Jaeger	high	3	Field	SK	Carabus.nemoralis	0.253	538	f	2	no	20.35
2015	Borsteler.Jaeger	high	3	Field	RH	Abax.parallelepipedus	0.5952	539	m	52	yes	19.5
2015	Borsteler.Jaeger	high	3	Field	MW	Carabus.nemoralis	0.253	540	m	31	no	19.5
2015	Borsteler.Jaeger	high	3	Field	SK	Carabus.nemoralis	0.253	541	m	14	no	19.5
2015	Borsteler.Jaeger	high	3	Field	MW	Abax.parallelepipedus	0.5952	542	f	80	no	19.5
2015	Borsteler.Jaeger	high	3	Field	RH	Abax.parallelepipedus	0.5952	543	f	61	no	19.5
2015	Borsteler.Jaeger	high	3	Field	SK	Carabus.nemoralis	0.253	544	m	18	no	18.95
2015	Borsteler.Jaeger	high	3	Field	MW	Pterostichus.oblongopunctatus	1.503	545	m	68	no	18.95
2015	Borsteler.Jaeger	high	3	Field	MW	Abax.parallelepipedus	0.5952	546	m	26	yes	18.95
2015	Borsteler.Jaeger	high	3	Field	SK	Pterostichus.oblongopunctatus	1.503	547	m	40	no	18.95
2015	Borsteler.Jaeger	high	3	Field	RH	Pterostichus.oblongopunctatus	1.503	548	m	10	no	18.95
2015	Borsteler.Jaeger	high	3	Field	SK	Pterostichus.oblongopunctatus	1.503	549	f	28	no	18.95
2015	Borsteler.Jaeger	high	3	Field	RH	Pterostichus.oblongopunctatus	1.503	550	f	39	no	18.95
2015	Borsteler.Jaeger	high	3	Field	MW	Nebria.brevicollis	3.1696	551	m	31	no	18.95
2015	Borsteler.Jaeger	high	3	Field	MW	Pterostichus.oblongopunctatus	1.503	552	m	12	no	19.1
2015	Borsteler.Jaeger	high	3	Field	RH	Pterostichus.oblongopunctatus	1.503	553	f	22	no	19.1
2015	Borsteler.Jaeger	high	3	Field	SK	Nebria.brevicollis	3.1696	554	m	33	no	19.1
2015	Borsteler.Jaeger	high	3	Field	MW	Abax.parallelepipedus	0.5952	555	f	33	yes	19.1
2015	Borsteler.Jaeger	high	3	Field	SK	Nebria.brevicollis	3.1696	556	f	21	no	19.1
2015	Borsteler.Jaeger	high	3	Field	RH	Abax.parallelepipedus	0.5952	557	f	16	yes	19.1
2015	Borsteler.Jaeger	high	3	Field	MW	Abax.parallelepipedus	0.5952	558	f	36	yes	19.1
2015	Borsteler.Jaeger	high	3	Field	RH	Abax.parallelepipedus	0.5952	559	f	39	no	19.1
2015	Borsteler.Jaeger	high	3	Field	SK	Carabus.nemoralis	0.253	560	m	27	no	19.5
2015	Borsteler.Jaeger	high	3	Field	MW	Pterostichus.oblongopunctatus	1.503	561	m	27	no	19.5
2015	Borsteler.Jaeger	high	3	Field	MW	Nebria.brevicollis	3.1696	562	f	26	yes	19.5
2015	Borsteler.Jaeger	high	3	Field	RH	Abax.parallelepipedus	0.5952	563	m	98	no	19.5
2015	Borsteler.Jaeger	high	3	Field	SK	Carabus.nemoralis	0.253	564	m	11	no	19.5
2015	Borsteler.Jaeger	high	3	Field	RH	Carabus.nemoralis	0.253	565	f	7	yes	19.5
2015	Borsteler.Jaeger	high	3	Field	RH	Carabus.nemoralis	0.253	566	m	51	no	20.2
2015	Stadtpark	low	3	Field	MW	Pterostichus.oblongopunctatus	0.7321	567	m	34	no	20.55
2015	Stadtpark	low	3	Field	MW	Pterostichus.oblongopunctatus	0.7321	568	f	49	no	20.2
2015	Stadtpark	low	3	Field	MW	Pterostichus.oblongopunctatus	0.7321	569	m	42	no	20.2
2015	Stadtpark	low	3	Field	MW	Pterostichus.oblongopunctatus	0.7321	570	f	69	no	20.2
2015	Stadtpark	low	3	Field	MW	Carabus.nemoralis	0.0179	571	f	1	yes	20.2
2015	Stadtpark	low	3	Field	MW	Pterostichus.oblongopunctatus	0.7321	572	m	52	no	19.8
2015	Stadtpark	low	3	Field	MW	Pterostichus.oblongopunctatus	0.7321	573	m	27	no	19.8
2015	Stadtpark	low	3	Field	MW	Pterostichus.oblongopunctatus	0.7321	574	f	20	no	19.8
2015	Meyerspark	high	3	Field	SK	Pterostichus.oblongopunctatus	0.692	575	m	7	no	14.25
2015	Meyerspark	high	3	Field	MW	Pterostichus.oblongopunctatus	0.692	576	f	9	yes	14.25
2015	Meyerspark	high	3	Field	MW	Abax.parallelepipedus	0.1897	577	m	63	no	14.25
2015	Meyerspark	high	3	Field	SK	Pterostichus.oblongopunctatus	0.692	578	f	15	no	14.25
2015	Meyerspark	high	3	Field	MW	Abax.parallelepipedus	0.1897	579	m	101	no	14.35
2015	Meyerspark	high	3	Field	SK	Pterostichus.oblongopunctatus	0.692	580	m	24	no	14.35
2015	Meyerspark	high	3	Field	MW	Pterostichus.oblongopunctatus	0.692	581	m	23	no	14.35
2015	Meyerspark	high	3	Field	SK	Abax.parallelepipedus	0.1897	582	m	56	no	14.35
2015	Meyerspark	high	3	Field	MW	Pterostichus.oblongopunctatus	0.692	583	m	24	yes	14.35
2015	Meyerspark	high	3	Field	SK	Abax.parallelepipedus	0.1897	584	m	59	no	14.35
2015	Meyerspark	high	3	Field	MW	Pterostichus.oblongopunctatus	0.692	585	f	1	yes	14.35
2015	Meyerspark	high	3	Field	SK	Pterostichus.oblongopunctatus	0.692	586	f	8	yes	14.65
2015	Meyerspark	high	3	Field	MW	Pterostichus.oblongopunctatus	0.692	587	m	31	no	14.65
2015	Meyerspark	high	3	Field	SK	Pterostichus.oblongopunctatus	0.692	588	m	17	yes	14.65
2015	Meyerspark	high	3	Field	MW	Abax.parallelepipedus	0.1897	589	m	50	yes	14.65
2015	Meyerspark	high	3	Field	SK	Pterostichus.oblongopunctatus	0.692	590	f	7	no	14.65
2015	Meyerspark	high	3	Field	MW	Abax.parallelepipedus	0.1897	591	m	52	no	14.65
2015	Meyerspark	high	3	Field	SK	Pterostichus.oblongopunctatus	0.692	592	f	23	no	13.65
2015	Meyerspark	high	3	Field	MW	Abax.parallelepipedus	0.1897	593	m	97	no	13.65
2015	Meyerspark	high	3	Field	SK	Abax.parallelepipedus	0.1897	594	f	53	no	13.65
2015	Meyerspark	high	3	Field	MW	Pterostichus.oblongopunctatus	0.692	595	m	48	no	13.65
2015	Meyerspark	high	3	Field	MW	Pterostichus.oblongopunctatus	0.692	596	f	12	yes	13.65
2015	Meyerspark	high	3	Field	SK	Abax.parallelepipedus	0.1897	597	m	72	no	13.65
2015	Meyerspark	high	3	Field	SK	Pterostichus.oblongopunctatus	0.692	598	m	36	no	13.6
2015	Meyerspark	high	3	Field	MW	Pterostichus.oblongopunctatus	0.692	599	m	4	no	13.6
2015	Meyerspark	high	3	Field	MW	Pterostichus.oblongopunctatus	0.692	600	m	1	yes	13.6
2015	Meyerspark	high	3	Field	SK	Pterostichus.oblongopunctatus	0.692	601	m	30	no	13.6
2015	Meyerspark	high	3	Field	MW	Pterostichus.oblongopunctatus	0.692	602	f	9	yes	13.6
2015	Meyerspark	high	3	Field	SK	Nebria.brevicollis	0.3237	603	m	56	no	13.95
2015	Meyerspark	high	3	Field	SK	Abax.parallelepipedus	0.1897	604	m	93	no	13.95
2015	Meyerspark	high	3	Field	SK	Abax.parallelepipedus	0.1897	605	f	46	no	13.95
2015	Fischbeker.Heide	low	3	Field	RH	Pterostichus.oblongopunctatus	3.1138	606	f	1	yes	11.6
2015	Fischbeker.Heide	low	3	Field	RH	Pterostichus.oblongopunctatus	3.1138	607	f	37	no	11.2
2015	Fischbeker.Heide	low	3	Field	RH	Pterostichus.oblongopunctatus	3.1138	608	m	6	yes	11.2
2015	Fischbeker.Heide	low	3	Field	RH	Pterostichus.oblongopunctatus	3.1138	609	f	12	no	11.05
2015	Fischbeker.Heide	low	3	Field	RH	Pterostichus.oblongopunctatus	3.1138	610	f	1	yes	11.05
2015	Fischbeker.Heide	low	3	Field	RH	Pterostichus.oblongopunctatus	3.1138	611	m	1	yes	11.1
2015	Fischbeker.Heide	low	3	Field	RH	Pterostichus.oblongopunctatus	3.1138	612	m	1	yes	11.1
2015	Fischbeker.Heide	low	3	Field	MW	Pterostichus.oblongopunctatus	3.1138	613	m	11	no	11.1
2015	Fischbeker.Heide	low	3	Field	RH	Pterostichus.oblongopunctatus	3.1138	614	f	16	no	11.1
2015	Fischbeker.Heide	low	3	Field	MW	Pterostichus.oblongopunctatus	3.1138	615	f	18	no	11.1
2015	Fischbeker.Heide	low	3	Field	MW	Pterostichus.oblongopunctatus	3.1138	616	f	5	no	11.25
2015	Fischbeker.Heide	low	3	Field	RH	Pterostichus.oblongopunctatus	3.1138	617	m	27	yes	11.25
2015	Fischbeker.Heide	low	3	Field	MW	Pterostichus.oblongopunctatus	3.1138	618	f	7	yes	11.25
2015	Fischbeker.Heide	low	3	Field	RH	Pterostichus.oblongopunctatus	3.1138	619	m	1	yes	11.25
2015	Fischbeker.Heide	low	3	Field	MW	Pterostichus.oblongopunctatus	3.1138	620	m	5	no	11.25
2015	Fischbeker.Heide	low	3	Field	RH	Pterostichus.oblongopunctatus	3.1138	621	m	13	no	11.25
2015	Fischbeker.Heide	low	3	Field	MW	Pterostichus.oblongopunctatus	3.1138	622	m	4	yes	11.25
2015	Fischbeker.Heide	low	3	Field	RH	Pterostichus.oblongopunctatus	3.1138	623	f	15	no	11.65
2015	Fischbeker.Heide	low	3	Field	MW	Pterostichus.oblongopunctatus	3.1138	624	f	18	no	11.65
2015	Fischbeker.Heide	low	3	Field	RH	Carabus.nemoralis	0	625	m	5	no	11.65
2015	Fischbeker.Heide	low	3	Field	MW	Pterostichus.oblongopunctatus	3.1138	626	f	16	no	11.65
2015	Fischbeker.Heide	low	3	Field	MW	Pterostichus.oblongopunctatus	3.1138	627	f	17	no	11.65
2015	Fischbeker.Heide	low	3	Field	RH	Pterostichus.oblongopunctatus	3.1138	628	m	6	no	11.65
2015	Fischbeker.Heide	low	3	Field	MW	Pterostichus.oblongopunctatus	3.1138	629	m	8	no	12.75
2015	Fischbeker.Heide	low	3	Field	RH	Pterostichus.oblongopunctatus	3.1138	630	f	27	no	12.75
2015	Fischbeker.Heide	low	3	Field	MW	Pterostichus.oblongopunctatus	3.1138	631	f	1	yes	12.75
2015	Marienhoehe	low	3	Field	SK	Nebria.brevicollis	3.3482	632	m	7	no	13.55
2015	Marienhoehe	low	3	Field	RH	Abax.parallelepipedus	0.1004	633	m	1	no	13.65
2015	Marienhoehe	low	3	Field	RH	Carabus.nemoralis	0.0335	634	f	4	no	13.65
2015	Marienhoehe	low	3	Field	SK	Pterostichus.oblongopunctatus	1.2835	635	f	1	yes	13.65
2015	Marienhoehe	low	3	Field	SK	Pterostichus.oblongopunctatus	1.2835	636	m	21	no	14
2015	Marienhoehe	low	3	Field	RH	Carabus.nemoralis	0.0335	637	f	17	no	14
2015	Marienhoehe	low	3	Field	SK	Pterostichus.oblongopunctatus	1.2835	638	m	14	no	14
2015	Marienhoehe	low	3	Field	SK	Pterostichus.oblongopunctatus	1.2835	640	f	6	no	14
2015	Marienhoehe	low	3	Field	SK	Pterostichus.oblongopunctatus	1.2835	641	m	51	no	16
2015	Marienhoehe	low	3	Field	SK	Pterostichus.oblongopunctatus	1.2835	642	m	13	no	16
2015	Marienhoehe	low	3	Field	RH	Nebria.brevicollis	3.3482	643	m	62	no	16
2015	Marienhoehe	low	3	Field	SK	Abax.parallelepipedus	0.1004	644	f	1	no	16
2015	Marienhoehe	low	3	Field	RH	Nebria.brevicollis	3.3482	645	m	1	yes	16
2015	Marienhoehe	low	3	Field	SK	Abax.parallelepipedus	0.1004	646	f	50	no	16
2015	Marienhoehe	low	3	Field	RH	Nebria.brevicollis	3.3482	647	m	1	yes	19.3
2015	Marienhoehe	low	3	Field	SK	Abax.parallelepipedus	0.1004	648	m	38	no	19.3
2015	Marienhoehe	low	3	Field	RH	Nebria.brevicollis	3.3482	649	f	71	yes	19.3
2015	Marienhoehe	low	3	Field	SK	Carabus.nemoralis	0.0335	650	m	5	yes	19.3
2015	Marienhoehe	low	3	Field	RH	Nebria.brevicollis	3.3482	651	m	33	no	17.4
2015	Marienhoehe	low	3	Field	RH	Abax.parallelepipedus	0.1004	652	m	21	no	17.4
2015	Marienhoehe	low	3	Field	SK	Pterostichus.oblongopunctatus	1.2835	653	m	85	no	16.65
2015	Marienhoehe	low	3	Field	SK	Pterostichus.oblongopunctatus	1.2835	654	m	17	no	16.65
2015	Marienhoehe	low	3	Field	RH	Carabus.nemoralis	0.0335	655	m	10	no	16.65
2015	Marienhoehe	low	3	Field	SK	Pterostichus.oblongopunctatus	1.2835	656	f	27	no	16.65
2015	Marienhoehe	low	3	Field	SK	Pterostichus.oblongopunctatus	1.2835	658	m	14	yes	16.65
2015	Marienhoehe	low	3	Field	RH	Carabus.nemoralis	0.0335	659	m	24	no	16.1
2015	Marienhoehe	low	3	Field	SK	Pterostichus.oblongopunctatus	1.2835	660	m	45	no	16.1
2015	Marienhoehe	low	3	Field	SK	Pterostichus.oblongopunctatus	1.2835	661	f	27	yes	16.1
2015	Marienhoehe	low	3	Field	RH	Nebria.brevicollis	3.3482	662	m	45	no	16.1
2015	Marienhoehe	low	3	Field	SK	Pterostichus.oblongopunctatus	1.2835	663	f	9	no	15.65
2015	Marienhoehe	low	3	Field	RH	Nebria.brevicollis	3.3482	664	f	1	no	15.65
2015	Marienhoehe	low	3	Field	SK	Pterostichus.oblongopunctatus	1.2835	665	f	22	no	15.65
2015	Marienhoehe	low	3	Field	SK	Pterostichus.oblongopunctatus	1.2835	666	m	22	yes	15.65
2015	Marienhoehe	low	3	Field	SK	Pterostichus.oblongopunctatus	1.2835	667	m	5	no	16.55
2015	Marienhoehe	low	3	Field	SK	Pterostichus.oblongopunctatus	1.2835	668	m	11	no	16.55
2015	Bornmoor	high	3	Field	MW	Abax.parallelepipedus	0.119	669	m	33	yes	14.2
2015	Bornmoor	high	3	Field	MW	Carabus.nemoralis	0.5714	670	m	3	no	14.2
2015	Bornmoor	high	3	Field	MW	Carabus.nemoralis	0.5714	671	m	9	no	13.45
2015	Bornmoor	high	3	Field	MW	Carabus.nemoralis	0.5714	672	m	15	no	13.2
2015	Bornmoor	high	3	Field	MW	Carabus.nemoralis	0.5714	673	m	24	no	13.2
2015	Bornmoor	high	3	Field	SK	Carabus.nemoralis	0.5714	674	m	1	yes	13.2
2015	Bornmoor	high	3	Field	MW	Carabus.nemoralis	0.5714	675	f	28	no	13.2
2015	Bornmoor	high	3	Field	SK	Carabus.nemoralis	0.5714	676	m	1	no	13.2
2015	Bornmoor	high	3	Field	MW	Carabus.nemoralis	0.5714	677	m	35	no	12.9
2015	Bornmoor	high	3	Field	SK	Carabus.nemoralis	0.5714	678	m	19	no	12.9
2015	Bornmoor	high	3	Field	MW	Carabus.nemoralis	0.5714	679	m	19	no	12.9
2015	Bornmoor	high	3	Field	SK	Carabus.nemoralis	0.5714	680	f	23	yes	12.9
2015	Bornmoor	high	3	Field	MW	Carabus.nemoralis	0.5714	681	m	23	no	12.9
2015	Bornmoor	high	3	Field	SK	Carabus.nemoralis	0.5714	682	m	23	no	12.7
2015	Bornmoor	high	3	Field	MW	Carabus.nemoralis	0.5714	683	m	26	yes	12.7
2015	Bornmoor	high	3	Field	SK	Carabus.nemoralis	0.5714	684	m	1	no	12.7
2015	Bornmoor	high	3	Field	SK	Carabus.nemoralis	0.5714	685	m	19	no	12.7
2015	Bornmoor	high	3	Field	MW	Nebria.brevicollis	0.4405	686	m	1	no	12.7
2015	Bornmoor	high	3	Field	MW	Abax.parallelepipedus	0.119	687	m	40	yes	12.85
2015	Bornmoor	high	3	Field	SK	Carabus.nemoralis	0.5714	688	f	3	no	12.85
2015	Bornmoor	high	3	Field	MW	Carabus.nemoralis	0.5714	689	m	26	no	12.85
2015	Bornmoor	high	3	Field	SK	Carabus.nemoralis	0.5714	690	m	13	no	12.85
2015	Bornmoor	high	3	Field	MW	Carabus.nemoralis	0.5714	691	m	32	no	12.9
2015	Bornmoor	high	3	Field	SK	Carabus.nemoralis	0.5714	692	m	13	no	12.9
2015	Bornmoor	high	3	Field	MW	Carabus.nemoralis	0.5714	693	m	7	no	12.9
2015	Bornmoor	high	3	Field	MW	Carabus.nemoralis	0.5714	694	f	9	no	12.9
2015	Bornmoor	high	3	Field	SK	Carabus.nemoralis	0.5714	695	m	20	no	13.3
2015	Bornmoor	high	3	Field	MW	Carabus.nemoralis	0.5714	696	m	11	no	13.3
2015	Bornmoor	high	3	Field	MW	Carabus.nemoralis	0.5714	697	m	1	yes	13.3
2015	Bornmoor	high	3	Field	SK	Carabus.nemoralis	0.5714	698	f	1	yes	13.3
2015	Bornmoor	high	3	Field	MW	Carabus.nemoralis	0.5714	699	m	1	no	13.3
2015	Bornmoor	high	3	Field	SK	Carabus.nemoralis	0.5714	700	m	22	no	13.65
2015	Bornmoor	high	3	Field	MW	Carabus.nemoralis	0.5714	701	m	6	no	13.65
2015	Niendorfer.Gehege	low	4	Field	RH	Nebria.brevicollis	3.244	702	m	11	no	12.6
2015	Niendorfer.Gehege	low	4	Field	RH	Nebria.brevicollis	3.244	703	f	31	no	12.6
2015	Niendorfer.Gehege	low	4	Field	RH	Nebria.brevicollis	3.244	704	f	1	no	12.6
2015	Niendorfer.Gehege	low	4	Field	RH	Nebria.brevicollis	3.244	705	f	26	no	12.6
2015	Niendorfer.Gehege	low	4	Field	MW	Abax.parallelepipedus	0.0149	706	f	45	no	12.6
2015	Niendorfer.Gehege	low	4	Field	RH	Nebria.brevicollis	3.244	707	f	26	no	12.6
2015	Niendorfer.Gehege	low	4	Field	MW	Pterostichus.oblongopunctatus	3.5863	708	m	9	yes	13.4
2015	Niendorfer.Gehege	low	4	Field	RH	Nebria.brevicollis	3.244	709	m	9	no	13.4
2015	Niendorfer.Gehege	low	4	Field	MW	Pterostichus.oblongopunctatus	3.5863	710	f	8	no	13.4
2015	Niendorfer.Gehege	low	4	Field	MW	Pterostichus.oblongopunctatus	3.5863	711	f	13	no	13.4
2015	Niendorfer.Gehege	low	4	Field	RH	Nebria.brevicollis	3.244	712	m	6	no	13.4
2015	Niendorfer.Gehege	low	4	Field	MW	Pterostichus.oblongopunctatus	3.5863	713	m	10	no	13.4
2015	Niendorfer.Gehege	low	4	Field	MW	Pterostichus.oblongopunctatus	3.5863	714	f	11	yes	16.1
2015	Niendorfer.Gehege	low	4	Field	RH	Nebria.brevicollis	3.244	715	m	29	no	16.1
2015	Niendorfer.Gehege	low	4	Field	MW	Pterostichus.oblongopunctatus	3.5863	716	f	7	no	16.1
2015	Niendorfer.Gehege	low	4	Field	RH	Nebria.brevicollis	3.244	717	f	21	no	16.1
2015	Niendorfer.Gehege	low	4	Field	MW	Pterostichus.oblongopunctatus	3.5863	718	m	6	yes	15.6
2015	Niendorfer.Gehege	low	4	Field	MW	Pterostichus.oblongopunctatus	3.5863	719	f	11	no	15.6
2015	Niendorfer.Gehege	low	4	Field	MW	Pterostichus.oblongopunctatus	3.5863	720	m	25	no	15.6
2015	Niendorfer.Gehege	low	4	Field	SK	Pterostichus.oblongopunctatus	3.5863	722	m	50	no	15.6
2015	Niendorfer.Gehege	low	4	Field	MW	Pterostichus.oblongopunctatus	3.5863	723	f	17	yes	15.6
2015	Niendorfer.Gehege	low	4	Field	SK	Pterostichus.oblongopunctatus	3.5863	724	m	49	no	15.6
2015	Niendorfer.Gehege	low	4	Field	MW	Nebria.brevicollis	3.244	725	m	1	no	15.25
2015	Niendorfer.Gehege	low	4	Field	RH	Abax.parallelepipedus	0.0149	726	f	1	no	15.25
2015	Niendorfer.Gehege	low	4	Field	SK	Pterostichus.oblongopunctatus	3.5863	727	f	10	no	15.25
2015	Niendorfer.Gehege	low	4	Field	SK	Pterostichus.oblongopunctatus	3.5863	728	m	27	no	15.25
2015	Niendorfer.Gehege	low	4	Field	MW	Nebria.brevicollis	3.244	729	m	17	no	15.25
2015	Niendorfer.Gehege	low	4	Field	SK	Pterostichus.oblongopunctatus	3.5863	730	m	58	no	15.25
2015	Niendorfer.Gehege	low	4	Field	MW	Nebria.brevicollis	3.244	731	m	15	no	15.25
2015	Niendorfer.Gehege	low	4	Field	RH	Pterostichus.oblongopunctatus	3.5863	732	m	1	no	15.25
2015	Niendorfer.Gehege	low	4	Field	RH	Pterostichus.oblongopunctatus	3.5863	733	f	1	no	15.6
2015	Niendorfer.Gehege	low	4	Field	MW	Nebria.brevicollis	3.244	734	f	72	no	15.6
2015	Niendorfer.Gehege	low	4	Field	SK	Pterostichus.oblongopunctatus	3.5863	735	m	24	no	15.6
2015	Niendorfer.Gehege	low	4	Field	RH	Abax.parallelepipedus	0.0149	736	f	27	yes	15.6
2015	Niendorfer.Gehege	low	4	Field	MW	Abax.parallelepipedus	0.0149	737	f	73	no	15.6
2015	Niendorfer.Gehege	low	4	Field	SK	Pterostichus.oblongopunctatus	3.5863	738	m	44	no	15.6
2015	Niendorfer.Gehege	low	4	Field	MW	Pterostichus.oblongopunctatus	3.5863	739	f	19	no	15.6
2015	Niendorfer.Gehege	low	4	Field	SK	Pterostichus.oblongopunctatus	3.5863	740	m	35	no	15.6
2015	Niendorfer.Gehege	low	4	Field	MW	Pterostichus.oblongopunctatus	3.5863	741	m	1	yes	15.65
2015	Niendorfer.Gehege	low	4	Field	MW	Pterostichus.oblongopunctatus	3.5863	742	m	8	no	15.65
2015	Niendorfer.Gehege	low	4	Field	SK	Nebria.brevicollis	3.244	743	f	36	no	15.65
2015	Niendorfer.Gehege	low	4	Field	MW	Pterostichus.oblongopunctatus	3.5863	744	f	1	no	15.65
2015	Niendorfer.Gehege	low	4	Field	SK	Nebria.brevicollis	3.244	745	f	35	no	15.65
2015	Niendorfer.Gehege	low	4	Field	MW	Pterostichus.oblongopunctatus	3.5863	746	f	15	no	15.65
2015	Niendorfer.Gehege	low	4	Field	SK	Nebria.brevicollis	3.244	747	m	36	no	16
2015	Niendorfer.Gehege	low	4	Field	MW	Pterostichus.oblongopunctatus	3.5863	748	m	28	no	16
2015	Niendorfer.Gehege	low	4	Field	MW	Abax.parallelepipedus	0.0149	749	m	1	yes	16
2015	Niendorfer.Gehege	low	4	Field	SK	Nebria.brevicollis	3.244	750	m	41	no	16
2015	Niendorfer.Gehege	low	4	Field	MW	Abax.parallelepipedus	0.0149	751	m	62	yes	16
2015	Niendorfer.Gehege	low	4	Field	SK	Nebria.brevicollis	3.244	752	m	1	yes	16
2015	Niendorfer.Gehege	low	4	Field	MW	Abax.parallelepipedus	0.0149	753	m	10	yes	16
2015	Niendorfer.Gehege	low	4	Field	MW	Pterostichus.oblongopunctatus	3.5863	754	f	15	no	16.2
2015	Niendorfer.Gehege	low	4	Field	MW	Pterostichus.oblongopunctatus	3.5863	755	m	9	no	16.2
2015	Niendorfer.Gehege	low	4	Field	MW	Pterostichus.oblongopunctatus	3.5863	756	m	14	yes	16.2
2015	Niendorfer.Gehege	low	4	Field	MW	Nebria.brevicollis	3.244	757	m	49	no	16.55
2015	Niendorfer.Gehege	low	4	Field	MW	Nebria.brevicollis	3.244	758	f	20	no	16.55
2015	Niendorfer.Gehege	low	4	Field	MW	Nebria.brevicollis	3.244	759	f	9	no	17.1
2015	Niendorfer.Gehege	low	4	Field	MW	Pterostichus.oblongopunctatus	3.5863	760	f	17	no	17.1
2015	Niendorfer.Gehege	low	4	Field	SK	Pterostichus.oblongopunctatus	3.5863	761	f	12	no	17.1
2015	Niendorfer.Gehege	low	4	Field	MW	Pterostichus.oblongopunctatus	3.5863	762	m	14	no	17.1
2015	Niendorfer.Gehege	low	4	Field	SK	Pterostichus.oblongopunctatus	3.5863	763	m	1	no	17.1
2015	Niendorfer.Gehege	low	4	Field	MW	Pterostichus.oblongopunctatus	3.5863	764	f	18	no	17.1
2015	Ohmoor	high	4	Field	MW	Carabus.nemoralis	0.3393	765	m	18	yes	19.7
2015	Ohmoor	high	4	Field	MW	Carabus.nemoralis	0.3393	766	f	9	yes	20.05
2015	Ohmoor	high	4	Field	MW	Carabus.nemoralis	0.3393	767	f	2	yes	20.05
2015	Ohmoor	high	4	Field	SK	Nebria.brevicollis	1.5536	768	m	46	no	20.05
2015	Ohmoor	high	4	Field	MW	Carabus.nemoralis	0.3393	769	m	3	yes	20.05
2015	Ohmoor	high	4	Field	RH	Nebria.brevicollis	1.5536	770	f	39	no	20.45
2015	Ohmoor	high	4	Field	SK	Nebria.brevicollis	1.5536	771	f	28	no	20.45
2015	Ohmoor	high	4	Field	MW	Nebria.brevicollis	1.5536	772	m	51	no	20.45
2015	Ohmoor	high	4	Field	RH	Nebria.brevicollis	1.5536	773	m	41	no	20.45
2015	Ohmoor	high	4	Field	SK	Nebria.brevicollis	1.5536	774	m	44	no	20.45
2015	Ohmoor	high	4	Field	MW	Carabus.nemoralis	0.3393	775	f	6	yes	20.45
2015	Ohmoor	high	4	Field	MW	Pterostichus.oblongopunctatus	2.3036	776	f	17	no	20.45
2015	Ohmoor	high	4	Field	SK	Pterostichus.oblongopunctatus	2.3036	777	f	22	no	20.75
2015	Ohmoor	high	4	Field	MW	Carabus.nemoralis	0.3393	778	f	1	no	20.75
2015	Ohmoor	high	4	Field	MW	Nebria.brevicollis	1.5536	779	m	54	no	20.75
2015	Ohmoor	high	4	Field	SK	Carabus.nemoralis	0.3393	780	m	37	no	20.75
2015	Ohmoor	high	4	Field	MW	Nebria.brevicollis	1.5536	781	m	74	no	21.35
2015	Ohmoor	high	4	Field	SK	Carabus.nemoralis	0.3393	782	m	1	yes	21.35
2015	Ohmoor	high	4	Field	MW	Pterostichus.oblongopunctatus	2.3036	783	m	72	no	21.35
2015	Ohmoor	high	4	Field	MW	Carabus.nemoralis	0.3393	784	m	29	yes	21.35
2015	Ohmoor	high	4	Field	SK	Nebria.brevicollis	1.5536	785	f	44	no	21.35
2015	Ohmoor	high	4	Field	RH	Nebria.brevicollis	1.5536	786	m	7	yes	21.35
2015	Ohmoor	high	4	Field	MW	Nebria.brevicollis	1.5536	787	f	59	no	21.35
2015	Ohmoor	high	4	Field	MW	Carabus.nemoralis	0.3393	788	m	8	yes	21.8
2015	Ohmoor	high	4	Field	RH	Nebria.brevicollis	1.5536	789	m	49	no	21.8
2015	Ohmoor	high	4	Field	MW	Carabus.nemoralis	0.3393	790	f	52	no	21.8
2015	Ohmoor	high	4	Field	SK	Nebria.brevicollis	1.5536	791	m	63	no	21.8
2015	Ohmoor	high	4	Field	MW	Nebria.brevicollis	1.5536	792	m	17	no	21.8
2015	Ohmoor	high	4	Field	SK	Pterostichus.oblongopunctatus	2.3036	793	m	45	no	21.8
2015	Ohmoor	high	4	Field	RH	Nebria.brevicollis	1.5536	794	m	49	no	21.8
2015	Ohmoor	high	4	Field	MW	Nebria.brevicollis	1.5536	795	f	53	no	21.8
2015	Ohmoor	high	4	Field	MW	Nebria.brevicollis	1.5536	796	f	55	no	22.6
2015	Ohmoor	high	4	Field	SK	Nebria.brevicollis	1.5536	797	f	74	no	22.6
2015	Ohmoor	high	4	Field	MW	Nebria.brevicollis	1.5536	798	f	81	no	22.6
2015	Ohmoor	high	4	Field	SK	Pterostichus.oblongopunctatus	2.3036	799	m	50	no	22.6
2015	Ohmoor	high	4	Field	MW	Pterostichus.oblongopunctatus	2.3036	800	f	15	no	22.6
2015	Ohmoor	high	4	Field	MW	Pterostichus.oblongopunctatus	2.3036	801	m	25	no	22.6
2015	Ohmoor	high	4	Field	SK	Pterostichus.oblongopunctatus	2.3036	802	m	22	no	21.85
2015	Ohmoor	high	4	Field	MW	Pterostichus.oblongopunctatus	2.3036	803	m	49	no	21.85
2015	Borsteler.Jaeger	high	4	Field	SK	Abax.parallelepipedus	0.5952	804	f	59	no	21.7
2015	Borsteler.Jaeger	high	4	Field	SK	Carabus.nemoralis	0.253	805	m	8	yes	21.7
2015	Borsteler.Jaeger	high	4	Field	SK	Nebria.brevicollis	3.1696	806	f	32	no	22.4
2015	Borsteler.Jaeger	high	4	Field	SK	Carabus.nemoralis	0.253	807	f	2	yes	22.4
2015	Borsteler.Jaeger	high	4	Field	SK	Carabus.nemoralis	0.253	808	f	10	yes	22.5
2015	Borsteler.Jaeger	high	4	Field	MW	Abax.parallelepipedus	0.5952	809	f	88	no	22.5
2015	Borsteler.Jaeger	high	4	Field	RH	Abax.parallelepipedus	0.5952	810	m	25	yes	22.5
2015	Borsteler.Jaeger	high	4	Field	MW	Pterostichus.oblongopunctatus	1.503	811	f	39	no	22.5
2015	Borsteler.Jaeger	high	4	Field	SK	Carabus.nemoralis	0.253	812	f	60	yes	22.5
2015	Borsteler.Jaeger	high	4	Field	MW	Nebria.brevicollis	3.1696	813	m	64	no	22.5
2015	Borsteler.Jaeger	high	4	Field	SK	Nebria.brevicollis	3.1696	814	f	54	no	22.5
2015	Borsteler.Jaeger	high	4	Field	RH	Abax.parallelepipedus	0.5952	815	f	73	no	22.5
2015	Borsteler.Jaeger	high	4	Field	MW	Nebria.brevicollis	3.1696	816	f	44	no	22.5
2015	Borsteler.Jaeger	high	4	Field	RH	Nebria.brevicollis	3.1696	817	f	23	no	22.5
2015	Borsteler.Jaeger	high	4	Field	SK	Nebria.brevicollis	3.1696	818	m	8	no	22.45
2015	Borsteler.Jaeger	high	4	Field	MW	Nebria.brevicollis	3.1696	819	m	21	no	22.45
2015	Borsteler.Jaeger	high	4	Field	RH	Abax.parallelepipedus	0.5952	820	m	6	yes	22.45
2015	Borsteler.Jaeger	high	4	Field	MW	Pterostichus.oblongopunctatus	1.503	821	f	27	no	22.45
2015	Borsteler.Jaeger	high	4	Field	SK	Nebria.brevicollis	3.1696	822	m	20	no	22.45
2015	Borsteler.Jaeger	high	4	Field	SK	Nebria.brevicollis	3.1696	823	f	15	no	22.5
2015	Borsteler.Jaeger	high	4	Field	RH	Abax.parallelepipedus	0.5952	824	m	75	no	22.5
2015	Borsteler.Jaeger	high	4	Field	SK	Carabus.nemoralis	0.253	825	m	51	yes	22.5
2015	Borsteler.Jaeger	high	4	Field	RH	Abax.parallelepipedus	0.5952	826	f	32	yes	22.5
2015	Borsteler.Jaeger	high	4	Field	SK	Abax.parallelepipedus	0.5952	827	f	84	no	22.5
2015	Borsteler.Jaeger	high	4	Field	RH	Abax.parallelepipedus	0.5952	828	m	63	yes	22.5
2015	Borsteler.Jaeger	high	4	Field	SK	Carabus.nemoralis	0.253	829	f	6	yes	22.7
2015	Borsteler.Jaeger	high	4	Field	MW	Nebria.brevicollis	3.1696	830	m	48	no	22.7
2015	Borsteler.Jaeger	high	4	Field	MW	Carabus.nemoralis	0.253	831	f	1	yes	22.7
2015	Borsteler.Jaeger	high	4	Field	SK	Abax.parallelepipedus	0.5952	832	f	46	no	22.7
2015	Borsteler.Jaeger	high	4	Field	MW	Carabus.nemoralis	0.253	833	m	19	yes	22.7
2015	Borsteler.Jaeger	high	4	Field	RH	Pterostichus.oblongopunctatus	1.503	834	f	1	yes	22.95
2015	Borsteler.Jaeger	high	4	Field	MW	Abax.parallelepipedus	0.5952	835	m	99	yes	22.95
2015	Borsteler.Jaeger	high	4	Field	SK	Abax.parallelepipedus	0.5952	836	m	17	yes	22.95
2015	Borsteler.Jaeger	high	4	Field	RH	Pterostichus.oblongopunctatus	1.503	837	f	14	no	22.95
2015	Borsteler.Jaeger	high	4	Field	MW	Nebria.brevicollis	3.1696	838	m	44	no	22.95
2015	Borsteler.Jaeger	high	4	Field	MW	Pterostichus.oblongopunctatus	1.503	839	m	39	no	22.95
2015	Borsteler.Jaeger	high	4	Field	RH	Pterostichus.oblongopunctatus	1.503	840	f	16	no	22.95
2015	Borsteler.Jaeger	high	4	Field	SK	Carabus.nemoralis	0.253	841	f	8	yes	22.95
2015	Borsteler.Jaeger	high	4	Field	MW	Pterostichus.oblongopunctatus	1.503	842	m	18	no	23.3
2015	Borsteler.Jaeger	high	4	Field	RH	Pterostichus.oblongopunctatus	1.503	843	f	21	no	23.3
2015	Borsteler.Jaeger	high	4	Field	MW	Pterostichus.oblongopunctatus	1.503	844	m	26	no	23.3
2015	Borsteler.Jaeger	high	4	Field	SK	Carabus.nemoralis	0.253	845	f	1	yes	23.3
2015	Borsteler.Jaeger	high	4	Field	RH	Pterostichus.oblongopunctatus	1.503	846	f	18	no	23.3
2015	Borsteler.Jaeger	high	4	Field	MW	Nebria.brevicollis	3.1696	847	m	37	no	23.3
2015	Borsteler.Jaeger	high	4	Field	MW	Pterostichus.oblongopunctatus	1.503	848	f	38	no	23.3
2015	Borsteler.Jaeger	high	4	Field	RH	Pterostichus.oblongopunctatus	1.503	849	f	5	no	23.3
2015	Borsteler.Jaeger	high	4	Field	SK	Carabus.nemoralis	0.253	850	f	31	yes	23.3
2015	Borsteler.Jaeger	high	4	Field	MW	Pterostichus.oblongopunctatus	1.503	851	f	19	no	23.75
2015	Borsteler.Jaeger	high	4	Field	MW	Pterostichus.oblongopunctatus	1.503	852	m	1	no	23.75
2015	Borsteler.Jaeger	high	4	Field	RH	Nebria.brevicollis	3.1696	853	m	30	no	23.75
2015	Borsteler.Jaeger	high	4	Field	MW	Pterostichus.oblongopunctatus	1.503	854	m	1	no	23.75
2015	Borsteler.Jaeger	high	4	Field	RH	Nebria.brevicollis	3.1696	855	m	58	no	23.75
2015	Borsteler.Jaeger	high	4	Field	MW	Nebria.brevicollis	3.1696	856	m	61	no	23.75
2015	Borsteler.Jaeger	high	4	Field	SK	Carabus.nemoralis	0.253	857	f	1	yes	23.75
2015	Borsteler.Jaeger	high	4	Field	MW	Pterostichus.oblongopunctatus	1.503	858	f	26	yes	23.75
2015	Borsteler.Jaeger	high	4	Field	RH	Pterostichus.oblongopunctatus	1.503	859	f	40	no	23.75
2015	Borsteler.Jaeger	high	4	Field	MW	Pterostichus.oblongopunctatus	1.503	860	f	17	yes	23.85
2015	Borsteler.Jaeger	high	4	Field	RH	Pterostichus.oblongopunctatus	1.503	861	f	25	no	23.85
2015	Borsteler.Jaeger	high	4	Field	SK	Abax.parallelepipedus	0.5952	862	m	73	no	23.85
2015	Borsteler.Jaeger	high	4	Field	MW	Nebria.brevicollis	3.1696	863	m	76	no	23.85
2015	Borsteler.Jaeger	high	4	Field	RH	Abax.parallelepipedus	0.5952	864	f	15	no	23.85
2015	Borsteler.Jaeger	high	4	Field	RH	Abax.parallelepipedus	0.5952	865	f	42	yes	23.85
2015	Borsteler.Jaeger	high	4	Field	MW	Nebria.brevicollis	3.1696	866	m	50	no	23.85
2015	Borsteler.Jaeger	high	4	Field	SK	Pterostichus.oblongopunctatus	1.503	867	f	44	no	23.75
2015	Borsteler.Jaeger	high	4	Field	MW	Nebria.brevicollis	3.1696	868	m	1	no	23.75
2015	Borsteler.Jaeger	high	4	Field	RH	Carabus.nemoralis	0.253	869	m	19	yes	23.75
2015	Borsteler.Jaeger	high	4	Field	SK	Abax.parallelepipedus	0.5952	870	m	52	no	23.75
2015	Borsteler.Jaeger	high	4	Field	MW	Pterostichus.oblongopunctatus	1.503	871	m	46	no	23.75
2015	Borsteler.Jaeger	high	4	Field	SK	Abax.parallelepipedus	0.5952	872	m	1	no	23.75
2015	Borsteler.Jaeger	high	4	Field	RH	Pterostichus.oblongopunctatus	1.503	873	m	10	no	23.75
2015	Borsteler.Jaeger	high	4	Field	MW	Pterostichus.oblongopunctatus	1.503	874	f	48	no	23.25
2015	Borsteler.Jaeger	high	4	Field	RH	Abax.parallelepipedus	0.5952	875	m	24	yes	23.25
2015	Borsteler.Jaeger	high	4	Field	SK	Abax.parallelepipedus	0.5952	876	f	60	yes	23.25
2015	Borsteler.Jaeger	high	4	Field	MW	Abax.parallelepipedus	0.5952	877	m	57	no	23.25
2015	Borsteler.Jaeger	high	4	Field	RH	Pterostichus.oblongopunctatus	1.503	878	m	35	no	23.25
2015	Borsteler.Jaeger	high	4	Field	MW	Abax.parallelepipedus	0.5952	879	m	121	no	23.25
2015	Stadtpark	low	4	Field	SK	Pterostichus.oblongopunctatus	0.7321	880	m	14	no	22.2
2015	Stadtpark	low	4	Field	RH	Pterostichus.oblongopunctatus	0.7321	881	f	9	no	22.2
2015	Stadtpark	low	4	Field	RH	Pterostichus.oblongopunctatus	0.7321	882	m	30	yes	21.8
2015	Stadtpark	low	4	Field	SK	Pterostichus.oblongopunctatus	0.7321	883	f	9	no	21.8
2015	Stadtpark	low	4	Field	SK	Pterostichus.oblongopunctatus	0.7321	884	m	11	no	21.8
2015	Stadtpark	low	4	Field	RH	Pterostichus.oblongopunctatus	0.7321	885	f	27	no	21.8
2015	Stadtpark	low	4	Field	SK	Pterostichus.oblongopunctatus	0.7321	886	f	22	no	21.8
2015	Stadtpark	low	4	Field	RH	Pterostichus.oblongopunctatus	0.7321	887	f	20	no	21.8
2015	Stadtpark	low	4	Field	SK	Nebria.brevicollis	1.9107	888	m	19	no	21.8
2015	Stadtpark	low	4	Field	SK	Pterostichus.oblongopunctatus	0.7321	889	m	34	no	22.3
2015	Stadtpark	low	4	Field	RH	Carabus.nemoralis	0.0179	890	m	19	no	22.3
2015	Stadtpark	low	4	Field	SK	Pterostichus.oblongopunctatus	0.7321	891	m	16	no	22.3
2015	Meyerspark	high	4	Field	RH	Abax.parallelepipedus	0.1897	893	m	73	no	11.4
2015	Meyerspark	high	4	Field	RH	Abax.parallelepipedus	0.1897	894	m	67	no	11.4
2015	Meyerspark	high	4	Field	RH	Abax.parallelepipedus	0.1897	895	f	50	no	11.4
2015	Meyerspark	high	4	Field	RH	Pterostichus.oblongopunctatus	0.692	896	m	1	yes	10.95
2015	Meyerspark	high	4	Field	MW	Abax.parallelepipedus	0.1897	897	f	84	yes	10.95
2015	Meyerspark	high	4	Field	MW	Abax.parallelepipedus	0.1897	898	f	17	no	10.8
2015	Meyerspark	high	4	Field	MW	Abax.parallelepipedus	0.1897	899	m	1	no	10.8
2015	Meyerspark	high	4	Field	MW	Abax.parallelepipedus	0.1897	900	m	49	no	10.8
2015	Meyerspark	high	4	Field	RH	Pterostichus.oblongopunctatus	0.692	901	f	17	no	10.8
2015	Meyerspark	high	4	Field	RH	Pterostichus.oblongopunctatus	0.692	902	f	7	no	10.75
2015	Meyerspark	high	4	Field	MW	Abax.parallelepipedus	0.1897	903	f	1	yes	10.75
2015	Meyerspark	high	4	Field	RH	Pterostichus.oblongopunctatus	0.692	904	m	18	no	10.75
2015	Meyerspark	high	4	Field	RH	Pterostichus.oblongopunctatus	0.692	905	f	1	yes	10.75
2015	Meyerspark	high	4	Field	MW	Pterostichus.oblongopunctatus	0.692	906	f	30	yes	10.75
2015	Meyerspark	high	4	Field	SK	Abax.parallelepipedus	0.1897	907	m	47	no	10.65
2015	Meyerspark	high	4	Field	MW	Nebria.brevicollis	0.3237	908	m	1	yes	10.65
2015	Meyerspark	high	4	Field	MW	Pterostichus.oblongopunctatus	0.692	909	f	11	yes	10.75
2015	Meyerspark	high	4	Field	SK	Abax.parallelepipedus	0.1897	910	f	30	no	10.75
2015	Meyerspark	high	4	Field	RH	Pterostichus.oblongopunctatus	0.692	911	m	36	no	10.75
2015	Meyerspark	high	4	Field	MW	Pterostichus.oblongopunctatus	0.692	912	f	1	yes	10.75
2015	Meyerspark	high	4	Field	SK	Pterostichus.oblongopunctatus	0.692	913	m	69	no	10.75
2015	Meyerspark	high	4	Field	MW	Pterostichus.oblongopunctatus	0.692	914	m	18	no	10.75
2015	Meyerspark	high	4	Field	RH	Pterostichus.oblongopunctatus	0.692	915	m	1	yes	10.75
2015	Meyerspark	high	4	Field	SK	Pterostichus.oblongopunctatus	0.692	916	m	37	yes	10.75
2015	Meyerspark	high	4	Field	MW	Pterostichus.oblongopunctatus	0.692	917	m	15	no	10.75
2015	Meyerspark	high	4	Field	MW	Pterostichus.oblongopunctatus	0.692	918	m	33	no	10.85
2015	Meyerspark	high	4	Field	SK	Pterostichus.oblongopunctatus	0.692	919	f	21	no	10.85
2015	Meyerspark	high	4	Field	SK	Pterostichus.oblongopunctatus	0.692	920	f	7	no	10.85
2015	Meyerspark	high	4	Field	MW	Pterostichus.oblongopunctatus	0.692	921	f	26	no	10.85
2015	Meyerspark	high	4	Field	MW	Pterostichus.oblongopunctatus	0.692	922	f	20	no	10.85
2015	Meyerspark	high	4	Field	SK	Pterostichus.oblongopunctatus	0.692	923	f	62	no	10.85
2015	Meyerspark	high	4	Field	MW	Pterostichus.oblongopunctatus	0.692	924	m	1	yes	10.85
2015	Meyerspark	high	4	Field	SK	Pterostichus.oblongopunctatus	0.692	925	m	74	no	11.25
2015	Meyerspark	high	4	Field	MW	Pterostichus.oblongopunctatus	0.692	926	m	1	no	11.25
2015	Meyerspark	high	4	Field	MW	Pterostichus.oblongopunctatus	0.692	927	f	35	no	11.25
2015	Meyerspark	high	4	Field	MW	Pterostichus.oblongopunctatus	0.692	928	f	33	no	11.25
2015	Meyerspark	high	4	Field	SK	Pterostichus.oblongopunctatus	0.692	929	f	42	no	11.65
2015	Fischbeker.Heide	low	4	Field	SK	Pterostichus.oblongopunctatus	3.1138	930	m	9	no	11.6
2015	Fischbeker.Heide	low	4	Field	SK	Pterostichus.oblongopunctatus	3.1138	931	m	48	yes	11.8
2015	Fischbeker.Heide	low	4	Field	SK	Pterostichus.oblongopunctatus	3.1138	933	m	18	no	11.8
2015	Fischbeker.Heide	low	4	Field	SK	Pterostichus.oblongopunctatus	3.1138	934	m	6	no	11.8
2015	Fischbeker.Heide	low	4	Field	RH	Pterostichus.oblongopunctatus	3.1138	935	f	1	no	11.8
2015	Fischbeker.Heide	low	4	Field	SK	Pterostichus.oblongopunctatus	3.1138	936	m	42	yes	11.8
2015	Fischbeker.Heide	low	4	Field	RH	Pterostichus.oblongopunctatus	3.1138	937	m	26	no	11.8
2015	Fischbeker.Heide	low	4	Field	RH	Pterostichus.oblongopunctatus	3.1138	938	f	24	no	12.05
2015	Fischbeker.Heide	low	4	Field	SK	Pterostichus.oblongopunctatus	3.1138	939	f	11	yes	12.05
2015	Fischbeker.Heide	low	4	Field	RH	Pterostichus.oblongopunctatus	3.1138	940	f	28	no	12.05
2015	Fischbeker.Heide	low	4	Field	SK	Pterostichus.oblongopunctatus	3.1138	941	m	34	no	12.05
2015	Fischbeker.Heide	low	4	Field	RH	Pterostichus.oblongopunctatus	3.1138	942	m	35	no	12.05
2015	Fischbeker.Heide	low	4	Field	SK	Pterostichus.oblongopunctatus	3.1138	943	m	26	no	12.35
2015	Fischbeker.Heide	low	4	Field	RH	Pterostichus.oblongopunctatus	3.1138	944	m	24	no	12.35
2015	Fischbeker.Heide	low	4	Field	MW	Pterostichus.oblongopunctatus	3.1138	945	m	54	no	12.35
2015	Fischbeker.Heide	low	4	Field	SK	Pterostichus.oblongopunctatus	3.1138	946	f	47	no	12.35
2015	Fischbeker.Heide	low	4	Field	MW	Pterostichus.oblongopunctatus	3.1138	947	f	27	no	12.35
2015	Fischbeker.Heide	low	4	Field	RH	Pterostichus.oblongopunctatus	3.1138	948	f	41	no	12.35
2015	Fischbeker.Heide	low	4	Field	SK	Pterostichus.oblongopunctatus	3.1138	949	f	39	no	12.35
2015	Fischbeker.Heide	low	4	Field	MW	Pterostichus.oblongopunctatus	3.1138	950	m	48	no	12.35
2015	Fischbeker.Heide	low	4	Field	RH	Pterostichus.oblongopunctatus	3.1138	951	f	25	no	12.35
2015	Fischbeker.Heide	low	4	Field	MW	Pterostichus.oblongopunctatus	3.1138	952	f	33	no	12.35
2015	Fischbeker.Heide	low	4	Field	RH	Pterostichus.oblongopunctatus	3.1138	953	m	47	yes	12.35
2015	Fischbeker.Heide	low	4	Field	MW	Pterostichus.oblongopunctatus	3.1138	954	f	1	yes	13.4
2015	Fischbeker.Heide	low	4	Field	MW	Pterostichus.oblongopunctatus	3.1138	955	f	39	no	13.4
2015	Marienhoehe	low	4	Field	SK	Carabus.nemoralis	0.0335	956	f	5	no	13.1
2015	Marienhoehe	low	4	Field	MW	Abax.parallelepipedus	0.1004	957	m	59	no	13.1
2015	Marienhoehe	low	4	Field	SK	Abax.parallelepipedus	0.1004	958	m	44	no	13.1
2015	Marienhoehe	low	4	Field	MW	Pterostichus.oblongopunctatus	1.2835	959	m	26	no	12.9
2015	Marienhoehe	low	4	Field	MW	Pterostichus.oblongopunctatus	1.2835	961	m	19	yes	12.9
2015	Marienhoehe	low	4	Field	SK	Abax.parallelepipedus	0.1004	962	m	70	no	12.9
2015	Marienhoehe	low	4	Field	MW	Pterostichus.oblongopunctatus	1.2835	963	f	19	no	12.9
2015	Marienhoehe	low	4	Field	MW	Pterostichus.oblongopunctatus	1.2835	964	m	51	no	12.9
2015	Marienhoehe	low	4	Field	MW	Pterostichus.oblongopunctatus	1.2835	965	m	24	no	12.9
2015	Marienhoehe	low	4	Field	SK	Carabus.nemoralis	0.0335	966	m	14	no	12.9
2015	Marienhoehe	low	4	Field	MW	Pterostichus.oblongopunctatus	1.2835	967	m	18	no	12.9
2015	Marienhoehe	low	4	Field	MW	Pterostichus.oblongopunctatus	1.2835	968	m	30	no	12.9
2015	Marienhoehe	low	4	Field	SK	Abax.parallelepipedus	0.1004	969	f	1	yes	12.9
2015	Marienhoehe	low	4	Field	MW	Pterostichus.oblongopunctatus	1.2835	970	m	26	yes	12.9
2015	Marienhoehe	low	4	Field	MW	Nebria.brevicollis	3.3482	971	f	27	no	12.9
2015	Marienhoehe	low	4	Field	SK	Nebria.brevicollis	3.3482	972	f	39	no	12.9
2015	Marienhoehe	low	4	Field	MW	Nebria.brevicollis	3.3482	973	f	67	no	12.9
2015	Marienhoehe	low	4	Field	SK	Nebria.brevicollis	3.3482	974	m	27	no	12.9
2015	Marienhoehe	low	4	Field	MW	Nebria.brevicollis	3.3482	975	m	1	yes	12.9
2015	Marienhoehe	low	4	Field	SK	Nebria.brevicollis	3.3482	976	m	1	no	13
2015	Marienhoehe	low	4	Field	MW	Nebria.brevicollis	3.3482	977	m	36	yes	13
2015	Marienhoehe	low	4	Field	MW	Nebria.brevicollis	3.3482	978	m	10	no	13
2015	Marienhoehe	low	4	Field	SK	Pterostichus.oblongopunctatus	1.2835	979	f	7	no	13
2015	Marienhoehe	low	4	Field	MW	Nebria.brevicollis	3.3482	980	m	24	no	13
2015	Marienhoehe	low	4	Field	SK	Pterostichus.oblongopunctatus	1.2835	981	m	64	no	13
2015	Marienhoehe	low	4	Field	MW	Nebria.brevicollis	3.3482	982	f	1	no	13
2015	Marienhoehe	low	4	Field	SK	Carabus.nemoralis	0.0335	983	m	13	no	12.75
2015	Marienhoehe	low	4	Field	MW	Carabus.nemoralis	0.0335	984	f	12	no	12.75
2015	Marienhoehe	low	4	Field	SK	Carabus.nemoralis	0.0335	985	f	15	no	12.75
2015	Marienhoehe	low	4	Field	MW	Abax.parallelepipedus	0.1004	986	m	87	no	12.75
2015	Marienhoehe	low	4	Field	MW	Abax.parallelepipedus	0.1004	987	f	1	yes	12.55
2015	Marienhoehe	low	4	Field	MW	Abax.parallelepipedus	0.1004	988	f	1	no	12.55
2015	Marienhoehe	low	4	Field	MW	Carabus.nemoralis	0.0335	989	f	5	yes	12.55
2015	Marienhoehe	low	4	Field	MW	Carabus.nemoralis	0.0335	990	m	8	yes	12.35
2015	Marienhoehe	low	4	Field	MW	Carabus.nemoralis	0.0335	991	m	5	no	12.35
2015	Marienhoehe	low	4	Field	MW	Pterostichus.oblongopunctatus	1.2835	992	f	6	no	12.35
2015	Marienhoehe	low	4	Field	MW	Pterostichus.oblongopunctatus	1.2835	993	f	1	yes	12.2
2015	Marienhoehe	low	4	Field	MW	Pterostichus.oblongopunctatus	1.2835	994	m	32	no	12.2
2015	Marienhoehe	low	4	Field	MW	Pterostichus.oblongopunctatus	1.2835	995	m	1	yes	12.2
2015	Marienhoehe	low	4	Field	MW	Pterostichus.oblongopunctatus	1.2835	996	f	16	no	12.25
2015	Marienhoehe	low	4	Field	MW	Pterostichus.oblongopunctatus	1.2835	997	m	1	yes	12.25
2015	Marienhoehe	low	4	Field	MW	Nebria.brevicollis	3.3482	998	m	66	no	12.25
2015	Marienhoehe	low	4	Field	MW	Nebria.brevicollis	3.3482	999	f	1	no	12.25
2015	Marienhoehe	low	4	Field	RH	Nebria.brevicollis	3.3482	1000	f	63	yes	12.4
2015	Marienhoehe	low	4	Field	MW	Nebria.brevicollis	3.3482	1001	m	1	yes	12.4
2015	Marienhoehe	low	4	Field	RH	Nebria.brevicollis	3.3482	1002	m	9	no	12.4
2015	Marienhoehe	low	4	Field	MW	Nebria.brevicollis	3.3482	1003	m	1	yes	12.4
2015	Marienhoehe	low	4	Field	RH	Nebria.brevicollis	3.3482	1004	f	1	yes	12.4
2015	Marienhoehe	low	4	Field	MW	Nebria.brevicollis	3.3482	1005	f	1	yes	12.4
2015	Marienhoehe	low	4	Field	RH	Nebria.brevicollis	3.3482	1006	m	26	no	12.85
2015	Marienhoehe	low	4	Field	MW	Abax.parallelepipedus	0.1004	1007	f	44	no	12.85
2015	Marienhoehe	low	4	Field	RH	Nebria.brevicollis	3.3482	1008	f	12	no	12.85
2015	Bornmoor	high	4	Field	RH	Carabus.nemoralis	0.5714	1009	m	14	no	11.55
2015	Bornmoor	high	4	Field	RH	Carabus.nemoralis	0.5714	1010	m	6	no	11.55
2015	Bornmoor	high	4	Field	RH	Carabus.nemoralis	0.5714	1011	m	1	yes	11.45
2015	Bornmoor	high	4	Field	RH	Carabus.nemoralis	0.5714	1012	m	2	no	11.45
2015	Bornmoor	high	4	Field	RH	Carabus.nemoralis	0.5714	1013	f	20	no	11.45
2015	Bornmoor	high	4	Field	RH	Carabus.nemoralis	0.5714	1014	m	4	no	11.3
2015	Bornmoor	high	4	Field	RH	Carabus.nemoralis	0.5714	1015	m	1	no	11.3
2015	Bornmoor	high	4	Field	RH	Carabus.nemoralis	0.5714	1016	m	1	no	11.3
2015	Bornmoor	high	4	Field	SK	Carabus.nemoralis	0.5714	1017	m	22	no	11.35
2015	Bornmoor	high	4	Field	RH	Carabus.nemoralis	0.5714	1018	m	10	no	11.35
2015	Bornmoor	high	4	Field	SK	Carabus.nemoralis	0.5714	1019	m	1	no	11.35
2015	Bornmoor	high	4	Field	RH	Carabus.nemoralis	0.5714	1020	f	6	no	11.35
2015	Bornmoor	high	4	Field	SK	Carabus.nemoralis	0.5714	1021	m	36	no	11.35
2015	Bornmoor	high	4	Field	SK	Carabus.nemoralis	0.5714	1022	m	1	no	11.55
2015	Bornmoor	high	4	Field	RH	Abax.parallelepipedus	0.119	1023	m	51	yes	11.55
2015	Bornmoor	high	4	Field	SK	Carabus.nemoralis	0.5714	1024	m	13	no	11.55
2015	Bornmoor	high	4	Field	RH	Abax.parallelepipedus	0.119	1025	m	1	no	11.55
2015	Bornmoor	high	4	Field	RH	Abax.parallelepipedus	0.119	1026	m	1	no	11.55
2015	Bornmoor	high	4	Field	SK	Carabus.nemoralis	0.5714	1027	m	10	no	11.55
2015	Bornmoor	high	4	Field	RH	Carabus.nemoralis	0.5714	1028	f	1	yes	12.35
2015	Bornmoor	high	4	Field	SK	Abax.parallelepipedus	0.119	1029	f	18	no	12.35
2015	Bornmoor	high	4	Field	RH	Abax.parallelepipedus	0.119	1030	f	65	no	12.35
2015	Bornmoor	high	4	Field	SK	Abax.parallelepipedus	0.119	1031	m	20	no	12.35
2015	Bornmoor	high	4	Field	RH	Carabus.nemoralis	0.5714	1032	m	1	no	12.35
2015	Bornmoor	high	4	Field	RH	Carabus.nemoralis	0.5714	1033	m	12	no	13
2015	Niendorfer.Gehege	low	5	Field	MW	Pterostichus.oblongopunctatus	3.5863	1034	f	44	no	12.3
2015	Niendorfer.Gehege	low	5	Field	SK	Nebria.brevicollis	3.244	1035	m	34	no	12.3
2015	Niendorfer.Gehege	low	5	Field	MW	Pterostichus.oblongopunctatus	3.5863	1036	f	32	yes	12.3
2015	Niendorfer.Gehege	low	5	Field	SK	Nebria.brevicollis	3.244	1037	f	54	no	12.3
2015	Niendorfer.Gehege	low	5	Field	MW	Pterostichus.oblongopunctatus	3.5863	1038	m	48	yes	12.3
2015	Niendorfer.Gehege	low	5	Field	SK	Pterostichus.oblongopunctatus	3.5863	1039	m	70	no	11.6
2015	Niendorfer.Gehege	low	5	Field	MW	Pterostichus.oblongopunctatus	3.5863	1040	m	48	yes	11.6
2015	Niendorfer.Gehege	low	5	Field	MW	Pterostichus.oblongopunctatus	3.5863	1042	f	52	no	11.6
2015	Niendorfer.Gehege	low	5	Field	SK	Abax.parallelepipedus	0.0149	1043	m	34	yes	11.6
2015	Niendorfer.Gehege	low	5	Field	MW	Pterostichus.oblongopunctatus	3.5863	1044	f	34	no	11.6
2015	Niendorfer.Gehege	low	5	Field	MW	Pterostichus.oblongopunctatus	3.5863	1045	m	69	no	11.6
2015	Niendorfer.Gehege	low	5	Field	MW	Pterostichus.oblongopunctatus	3.5863	1046	f	12	no	11.2
2015	Niendorfer.Gehege	low	5	Field	SK	Nebria.brevicollis	3.244	1047	m	29	no	11.2
2015	Niendorfer.Gehege	low	5	Field	SK	Pterostichus.oblongopunctatus	3.5863	1048	f	30	yes	11.2
2015	Niendorfer.Gehege	low	5	Field	MW	Pterostichus.oblongopunctatus	3.5863	1049	f	30	no	11.2
2015	Niendorfer.Gehege	low	5	Field	MW	Pterostichus.oblongopunctatus	3.5863	1050	m	34	no	11.2
2015	Niendorfer.Gehege	low	5	Field	SK	Pterostichus.oblongopunctatus	3.5863	1051	f	1	yes	11.1
2015	Niendorfer.Gehege	low	5	Field	MW	Pterostichus.oblongopunctatus	3.5863	1052	m	23	no	11.1
2015	Niendorfer.Gehege	low	5	Field	SK	Pterostichus.oblongopunctatus	3.5863	1053	f	26	no	11.1
2015	Niendorfer.Gehege	low	5	Field	SK	Pterostichus.oblongopunctatus	3.5863	1054	f	1	no	11.1
2015	Niendorfer.Gehege	low	5	Field	SK	Pterostichus.oblongopunctatus	3.5863	1055	f	28	yes	11.05
2015	Niendorfer.Gehege	low	5	Field	SK	Pterostichus.oblongopunctatus	3.5863	1056	m	38	no	11.05
2015	Niendorfer.Gehege	low	5	Field	RH	Nebria.brevicollis	3.244	1057	f	35	no	11.05
2015	Niendorfer.Gehege	low	5	Field	SK	Nebria.brevicollis	3.244	1058	m	1	no	11.15
2015	Niendorfer.Gehege	low	5	Field	RH	Nebria.brevicollis	3.244	1059	m	38	no	11.15
2015	Niendorfer.Gehege	low	5	Field	SK	Pterostichus.oblongopunctatus	3.5863	1060	m	9	no	11.15
2015	Niendorfer.Gehege	low	5	Field	SK	Pterostichus.oblongopunctatus	3.5863	1061	f	11	yes	11.15
2015	Niendorfer.Gehege	low	5	Field	RH	Nebria.brevicollis	3.244	1062	m	30	yes	11.15
2015	Niendorfer.Gehege	low	5	Field	SK	Abax.parallelepipedus	0.0149	1063	m	8	no	11.3
2015	Niendorfer.Gehege	low	5	Field	RH	Pterostichus.oblongopunctatus	3.5863	1064	m	11	no	11.3
2015	Niendorfer.Gehege	low	5	Field	SK	Nebria.brevicollis	3.244	1065	f	40	no	11.3
2015	Niendorfer.Gehege	low	5	Field	RH	Pterostichus.oblongopunctatus	3.5863	1066	m	45	yes	11.3
2015	Niendorfer.Gehege	low	5	Field	RH	Pterostichus.oblongopunctatus	3.5863	1067	f	33	no	11.3
2015	Niendorfer.Gehege	low	5	Field	SK	Nebria.brevicollis	3.244	1068	f	24	no	11.3
2015	Niendorfer.Gehege	low	5	Field	RH	Pterostichus.oblongopunctatus	3.5863	1069	f	9	no	11.75
2015	Niendorfer.Gehege	low	5	Field	SK	Nebria.brevicollis	3.244	1070	m	51	no	11.75
2015	Niendorfer.Gehege	low	5	Field	RH	Pterostichus.oblongopunctatus	3.5863	1071	m	1	yes	11.75
2015	Niendorfer.Gehege	low	5	Field	RH	Pterostichus.oblongopunctatus	3.5863	1072	m	15	yes	12.93333333
2015	Niendorfer.Gehege	low	5	Field	RH	Pterostichus.oblongopunctatus	3.5863	1073	f	1	no	12.93333333
2015	Ohmoor	high	5	Field	SK	Nebria.brevicollis	1.5536	1074	m	1	no	14.23333333
2015	Ohmoor	high	5	Field	SK	Pterostichus.oblongopunctatus	2.3036	1075	m	57	no	14.23333333
2015	Ohmoor	high	5	Field	SK	Pterostichus.oblongopunctatus	2.3036	1076	f	36	no	15.23333333
2015	Ohmoor	high	5	Field	RH	Pterostichus.oblongopunctatus	2.3036	1077	m	61	no	15.23333333
2015	Ohmoor	high	5	Field	SK	Nebria.brevicollis	1.5536	1078	f	57	no	15.23333333
2015	Ohmoor	high	5	Field	SK	Nebria.brevicollis	1.5536	1079	m	86	no	15.23333333
2015	Ohmoor	high	5	Field	SK	Nebria.brevicollis	1.5536	1080	m	69	no	16.06666667
2015	Ohmoor	high	5	Field	MW	Carabus.nemoralis	0.3393	1081	f	4	yes	16.06666667
2015	Ohmoor	high	5	Field	RH	Nebria.brevicollis	1.5536	1082	f	60	no	16.06666667
2015	Ohmoor	high	5	Field	SK	Carabus.nemoralis	0.3393	1083	m	8	no	16.06666667
2015	Ohmoor	high	5	Field	RH	Nebria.brevicollis	1.5536	1084	m	39	no	16.06666667
2015	Ohmoor	high	5	Field	SK	Pterostichus.oblongopunctatus	2.3036	1085	f	20	no	16.06666667
2015	Ohmoor	high	5	Field	MW	Carabus.nemoralis	0.3393	1086	m	75	no	16.06666667
2015	Ohmoor	high	5	Field	RH	Nebria.brevicollis	1.5536	1087	m	38	no	16.06666667
2015	Ohmoor	high	5	Field	MW	Nebria.brevicollis	1.5536	1088	m	70	no	16.06666667
2015	Ohmoor	high	5	Field	MW	Nebria.brevicollis	1.5536	1089	f	84	no	16.1
2015	Ohmoor	high	5	Field	RH	Nebria.brevicollis	1.5536	1090	f	83	no	16.1
2015	Ohmoor	high	5	Field	RH	Carabus.nemoralis	0.3393	1091	m	1	yes	16.1
2015	Ohmoor	high	5	Field	MW	Pterostichus.oblongopunctatus	2.3036	1092	f	51	no	16.5
2015	Ohmoor	high	5	Field	RH	Pterostichus.oblongopunctatus	2.3036	1093	m	1	no	16.5
2015	Ohmoor	high	5	Field	MW	Pterostichus.oblongopunctatus	2.3036	1094	f	26	no	16.5
2015	Borsteler.Jaeger	high	5	Field	MW	Carabus.nemoralis	0.253	1095	m	1	no	15.86666667
2015	Borsteler.Jaeger	high	5	Field	MW	Abax.parallelepipedus	0.5952	1096	m	89	no	15.86666667
2015	Borsteler.Jaeger	high	5	Field	SK	Abax.parallelepipedus	0.5952	1097	m	94	no	15.9
2015	Borsteler.Jaeger	high	5	Field	MW	Abax.parallelepipedus	0.5952	1098	f	61	no	15.9
2015	Borsteler.Jaeger	high	5	Field	RH	Abax.parallelepipedus	0.5952	1099	m	117	yes	15.9
2015	Borsteler.Jaeger	high	5	Field	MW	Pterostichus.oblongopunctatus	1.503	1100	f	1	yes	15.9
2015	Borsteler.Jaeger	high	5	Field	SK	Abax.parallelepipedus	0.5952	1101	m	106	no	15.9
2015	Borsteler.Jaeger	high	5	Field	MW	Carabus.nemoralis	0.253	1102	f	2	no	15.9
2015	Borsteler.Jaeger	high	5	Field	RH	Abax.parallelepipedus	0.5952	1103	f	26	yes	15.9
2015	Borsteler.Jaeger	high	5	Field	SK	Abax.parallelepipedus	0.5952	1104	f	1	yes	15.9
2015	Borsteler.Jaeger	high	5	Field	RH	Abax.parallelepipedus	0.5952	1105	m	99	no	15.9
2015	Borsteler.Jaeger	high	5	Field	MW	Nebria.brevicollis	3.1696	1106	f	1	yes	15.9
2015	Borsteler.Jaeger	high	5	Field	SK	Pterostichus.oblongopunctatus	1.503	1107	m	32	no	16.4
2015	Borsteler.Jaeger	high	5	Field	MW	Abax.parallelepipedus	0.5952	1108	f	57	no	16.4
2015	Borsteler.Jaeger	high	5	Field	RH	Nebria.brevicollis	3.1696	1109	m	23	no	16.4
2015	Borsteler.Jaeger	high	5	Field	SK	Pterostichus.oblongopunctatus	1.503	1110	f	31	no	16.4
2015	Borsteler.Jaeger	high	5	Field	MW	Abax.parallelepipedus	0.5952	1111	m	1	yes	16.4
2015	Borsteler.Jaeger	high	5	Field	RH	Pterostichus.oblongopunctatus	1.503	1112	m	61	no	16.4
2015	Borsteler.Jaeger	high	5	Field	SK	Pterostichus.oblongopunctatus	1.503	1113	f	30	no	16.4
2015	Borsteler.Jaeger	high	5	Field	MW	Abax.parallelepipedus	0.5952	1114	m	1	no	16.4
2015	Borsteler.Jaeger	high	5	Field	SK	Pterostichus.oblongopunctatus	1.503	1115	m	46	no	16.7
2015	Borsteler.Jaeger	high	5	Field	MW	Nebria.brevicollis	3.1696	1116	m	48	no	16.7
2015	Borsteler.Jaeger	high	5	Field	RH	Pterostichus.oblongopunctatus	1.503	1117	m	24	yes	16.7
2015	Borsteler.Jaeger	high	5	Field	MW	Nebria.brevicollis	3.1696	1118	f	43	no	16.7
2015	Borsteler.Jaeger	high	5	Field	SK	Carabus.nemoralis	0.253	1119	f	15	yes	16.7
2015	Borsteler.Jaeger	high	5	Field	RH	Pterostichus.oblongopunctatus	1.503	1120	f	1	yes	16.7
2015	Borsteler.Jaeger	high	5	Field	MW	Abax.parallelepipedus	0.5952	1121	m	34	no	16.7
2015	Borsteler.Jaeger	high	5	Field	MW	Abax.parallelepipedus	0.5952	1122	m	63	no	16.63333333
2015	Borsteler.Jaeger	high	5	Field	RH	Pterostichus.oblongopunctatus	1.503	1123	f	43	no	16.63333333
2015	Borsteler.Jaeger	high	5	Field	SK	Carabus.nemoralis	0.253	1124	m	17	no	16.63333333
2015	Borsteler.Jaeger	high	5	Field	MW	Abax.parallelepipedus	0.5952	1125	m	64	no	16.63333333
2015	Borsteler.Jaeger	high	5	Field	SK	Carabus.nemoralis	0.253	1126	f	1	no	16.63333333
2015	Borsteler.Jaeger	high	5	Field	MW	Abax.parallelepipedus	0.5952	1127	m	24	yes	16.63333333
2015	Borsteler.Jaeger	high	5	Field	RH	Pterostichus.oblongopunctatus	1.503	1128	f	39	no	16.63333333
2015	Borsteler.Jaeger	high	5	Field	SK	Nebria.brevicollis	3.1696	1129	m	46	no	16.63333333
2015	Borsteler.Jaeger	high	5	Field	SK	Nebria.brevicollis	3.1696	1130	f	16	no	16.4
2015	Borsteler.Jaeger	high	5	Field	MW	Abax.parallelepipedus	0.5952	1131	f	1	yes	16.4
2015	Borsteler.Jaeger	high	5	Field	RH	Pterostichus.oblongopunctatus	1.503	1132	f	1	yes	16.4
2015	Borsteler.Jaeger	high	5	Field	MW	Abax.parallelepipedus	0.5952	1133	m	105	no	16.4
2015	Borsteler.Jaeger	high	5	Field	SK	Carabus.nemoralis	0.253	1134	m	15	no	16.4
2015	Borsteler.Jaeger	high	5	Field	RH	Pterostichus.oblongopunctatus	1.503	1135	f	21	no	16.4
2015	Borsteler.Jaeger	high	5	Field	MW	Abax.parallelepipedus	0.5952	1136	m	24	no	16.4
2015	Borsteler.Jaeger	high	5	Field	SK	Nebria.brevicollis	3.1696	1137	m	36	no	16.5
2015	Borsteler.Jaeger	high	5	Field	RH	Pterostichus.oblongopunctatus	1.503	1138	m	1	yes	16.5
2015	Borsteler.Jaeger	high	5	Field	MW	Nebria.brevicollis	3.1696	1139	m	59	no	16.5
2015	Borsteler.Jaeger	high	5	Field	SK	Nebria.brevicollis	3.1696	1140	m	32	no	16.5
2015	Borsteler.Jaeger	high	5	Field	RH	Pterostichus.oblongopunctatus	1.503	1141	f	21	no	16.5
2015	Borsteler.Jaeger	high	5	Field	MW	Nebria.brevicollis	3.1696	1142	f	61	no	16.5
2015	Borsteler.Jaeger	high	5	Field	SK	Pterostichus.oblongopunctatus	1.503	1143	f	1	yes	16.5
2015	Borsteler.Jaeger	high	5	Field	MW	Nebria.brevicollis	3.1696	1144	f	51	no	16.5
2015	Borsteler.Jaeger	high	5	Field	RH	Pterostichus.oblongopunctatus	1.503	1145	m	50	no	16.5
2015	Borsteler.Jaeger	high	5	Field	MW	Nebria.brevicollis	3.1696	1146	m	74	no	16.5
2015	Borsteler.Jaeger	high	5	Field	SK	Pterostichus.oblongopunctatus	1.503	1147	f	8	no	17.7
2015	Borsteler.Jaeger	high	5	Field	RH	Pterostichus.oblongopunctatus	1.503	1148	f	56	no	17.7
2015	Borsteler.Jaeger	high	5	Field	MW	Pterostichus.oblongopunctatus	1.503	1149	f	48	yes	17.7
2015	Borsteler.Jaeger	high	5	Field	SK	Nebria.brevicollis	3.1696	1150	f	41	no	17.7
2015	Borsteler.Jaeger	high	5	Field	RH	Pterostichus.oblongopunctatus	1.503	1151	f	19	no	17.7
2015	Borsteler.Jaeger	high	5	Field	MW	Nebria.brevicollis	3.1696	1152	f	36	no	17.7
2015	Borsteler.Jaeger	high	5	Field	RH	Pterostichus.oblongopunctatus	1.503	1153	f	15	no	17.7
2015	Borsteler.Jaeger	high	5	Field	MW	Nebria.brevicollis	3.1696	1154	f	56	no	17.7
2015	Stadtpark	low	5	Field	MW	Nebria.brevicollis	1.9107	1155	m	36	no	16.13333333
2015	Stadtpark	low	5	Field	SK	Pterostichus.oblongopunctatus	0.7321	1156	m	34	no	16.13333333
2015	Stadtpark	low	5	Field	RH	Nebria.brevicollis	1.9107	1157	f	46	no	16.13333333
2015	Stadtpark	low	5	Field	MW	Pterostichus.oblongopunctatus	0.7321	1158	f	16	no	16.13333333
2015	Stadtpark	low	5	Field	SK	Pterostichus.oblongopunctatus	0.7321	1159	m	38	no	15.83333333
2015	Stadtpark	low	5	Field	MW	Pterostichus.oblongopunctatus	0.7321	1160	m	1	no	15.83333333
2015	Stadtpark	low	5	Field	RH	Nebria.brevicollis	1.9107	1161	f	44	no	15.83333333
2015	Stadtpark	low	5	Field	SK	Pterostichus.oblongopunctatus	0.7321	1162	f	51	yes	15.83333333
2015	Stadtpark	low	5	Field	MW	Pterostichus.oblongopunctatus	0.7321	1163	f	18	no	15.83333333
2015	Stadtpark	low	5	Field	RH	Nebria.brevicollis	1.9107	1164	m	77	no	15.83333333
2015	Stadtpark	low	5	Field	MW	Pterostichus.oblongopunctatus	0.7321	1165	m	25	yes	15.83333333
2015	Stadtpark	low	5	Field	SK	Pterostichus.oblongopunctatus	0.7321	1166	m	20	no	15.83333333
2015	Stadtpark	low	5	Field	MW	Pterostichus.oblongopunctatus	0.7321	1167	m	18	no	15.83333333
2015	Stadtpark	low	5	Field	SK	Pterostichus.oblongopunctatus	0.7321	1168	f	1	yes	16.83333333
2015	Stadtpark	low	5	Field	MW	Pterostichus.oblongopunctatus	0.7321	1169	m	1	no	16.83333333
2015	Stadtpark	low	5	Field	MW	Pterostichus.oblongopunctatus	0.7321	1170	f	1	yes	16.83333333
2015	Stadtpark	low	5	Field	MW	Pterostichus.oblongopunctatus	0.7321	1171	m	68	no	16.83333333
2015	Meyerspark	high	5	Field	RH	Pterostichus.oblongopunctatus	0.692	1172	m	28	no	13.03333333
2015	Meyerspark	high	5	Field	RH	Pterostichus.oblongopunctatus	0.692	1173	m	35	no	12.4
2015	Meyerspark	high	5	Field	MW	Abax.parallelepipedus	0.1897	1174	f	61	no	12.4
2015	Meyerspark	high	5	Field	MW	Abax.parallelepipedus	0.1897	1175	f	47	no	12.4
2015	Meyerspark	high	5	Field	RH	Pterostichus.oblongopunctatus	0.692	1176	f	41	no	12.4
2015	Meyerspark	high	5	Field	MW	Carabus.nemoralis	0.0335	1177	m	1	no	12.4
2015	Meyerspark	high	5	Field	RH	Pterostichus.oblongopunctatus	0.692	1178	m	25	no	12.4
2015	Meyerspark	high	5	Field	MW	Nebria.brevicollis	0.3237	1179	m	60	no	11.93333333
2015	Meyerspark	high	5	Field	RH	Pterostichus.oblongopunctatus	0.692	1180	m	46	no	11.93333333
2015	Meyerspark	high	5	Field	MW	Pterostichus.oblongopunctatus	0.692	1181	m	1	yes	11.93333333
2015	Meyerspark	high	5	Field	RH	Pterostichus.oblongopunctatus	0.692	1182	f	1	yes	11.93333333
2015	Meyerspark	high	5	Field	MW	Pterostichus.oblongopunctatus	0.692	1183	m	20	no	11.93333333
2015	Meyerspark	high	5	Field	MW	Pterostichus.oblongopunctatus	0.692	1184	f	22	no	11.53333333
2015	Meyerspark	high	5	Field	RH	Abax.parallelepipedus	0.1897	1185	m	67	no	11.53333333
2015	Meyerspark	high	5	Field	MW	Pterostichus.oblongopunctatus	0.692	1186	f	9	no	11.53333333
2015	Meyerspark	high	5	Field	RH	Abax.parallelepipedus	0.1897	1187	m	56	no	11.53333333
2015	Meyerspark	high	5	Field	MW	Pterostichus.oblongopunctatus	0.692	1188	m	1	yes	11.53333333
2015	Meyerspark	high	5	Field	RH	Abax.parallelepipedus	0.1897	1189	m	96	no	11.53333333
2015	Meyerspark	high	5	Field	MW	Pterostichus.oblongopunctatus	0.692	1190	m	3	yes	11.53333333
2015	Meyerspark	high	5	Field	RH	Abax.parallelepipedus	0.1897	1191	f	1	no	11.53333333
2015	Meyerspark	high	5	Field	MW	Abax.parallelepipedus	0.1897	1192	m	92	no	11.3
2015	Meyerspark	high	5	Field	MW	Pterostichus.oblongopunctatus	0.692	1193	f	7	no	11.3
2015	Meyerspark	high	5	Field	MW	Pterostichus.oblongopunctatus	0.692	1194	m	1	no	11.3
2015	Meyerspark	high	5	Field	SK	Nebria.brevicollis	0.3237	1195	m	11	yes	11.3
2015	Meyerspark	high	5	Field	MW	Pterostichus.oblongopunctatus	0.692	1196	m	24	no	11.3
2015	Meyerspark	high	5	Field	MW	Pterostichus.oblongopunctatus	0.692	1197	m	1	no	11.16666667
2015	Meyerspark	high	5	Field	SK	Pterostichus.oblongopunctatus	0.692	1198	m	24	yes	11.16666667
2015	Meyerspark	high	5	Field	MW	Abax.parallelepipedus	0.1897	1199	m	70	yes	11.16666667
2015	Meyerspark	high	5	Field	MW	Abax.parallelepipedus	0.1897	1200	m	50	no	11.16666667
2015	Meyerspark	high	5	Field	SK	Pterostichus.oblongopunctatus	0.692	1201	f	11	no	11.16666667
2015	Meyerspark	high	5	Field	MW	Abax.parallelepipedus	0.1897	1202	f	95	no	11.7
2015	Meyerspark	high	5	Field	SK	Pterostichus.oblongopunctatus	0.692	1203	m	26	no	11.7
2015	Meyerspark	high	5	Field	MW	Abax.parallelepipedus	0.1897	1204	m	51	no	11.7
2015	Meyerspark	high	5	Field	SK	Pterostichus.oblongopunctatus	0.692	1205	m	3	no	11.7
2015	Meyerspark	high	5	Field	MW	Nebria.brevicollis	0.3237	1206	f	32	no	11.7
2015	Meyerspark	high	5	Field	SK	Pterostichus.oblongopunctatus	0.692	1207	f	27	no	11.7
2015	Meyerspark	high	5	Field	MW	Nebria.brevicollis	0.3237	1208	f	59	no	11.7
2015	Meyerspark	high	5	Field	MW	Pterostichus.oblongopunctatus	0.692	1209	m	25	no	11.93333333
2015	Fischbeker.Heide	low	5	Field	SK	Pterostichus.oblongopunctatus	3.1138	1212	f	6	no	12.16666667
2015	Fischbeker.Heide	low	5	Field	SK	Pterostichus.oblongopunctatus	3.1138	1213	m	7	yes	12.1
2015	Fischbeker.Heide	low	5	Field	SK	Pterostichus.oblongopunctatus	3.1138	1214	m	25	no	12.1
2015	Fischbeker.Heide	low	5	Field	MW	Pterostichus.oblongopunctatus	3.1138	1215	m	22	no	12.1
2015	Fischbeker.Heide	low	5	Field	SK	Pterostichus.oblongopunctatus	3.1138	1216	m	5	no	12.1
2015	Fischbeker.Heide	low	5	Field	MW	Pterostichus.oblongopunctatus	3.1138	1217	m	51	no	12.1
2015	Fischbeker.Heide	low	5	Field	MW	Pterostichus.oblongopunctatus	3.1138	1218	m	29	no	12.1
2015	Fischbeker.Heide	low	5	Field	SK	Pterostichus.oblongopunctatus	3.1138	1219	f	15	no	12.1
2015	Fischbeker.Heide	low	5	Field	MW	Pterostichus.oblongopunctatus	3.1138	1220	m	6	yes	12.1
2015	Fischbeker.Heide	low	5	Field	SK	Pterostichus.oblongopunctatus	3.1138	1221	m	17	no	12.1
2015	Fischbeker.Heide	low	5	Field	MW	Pterostichus.oblongopunctatus	3.1138	1222	f	21	yes	12.1
2015	Fischbeker.Heide	low	5	Field	SK	Pterostichus.oblongopunctatus	3.1138	1223	f	15	no	12.2
2015	Fischbeker.Heide	low	5	Field	MW	Pterostichus.oblongopunctatus	3.1138	1224	f	5	yes	12.2
2015	Fischbeker.Heide	low	5	Field	MW	Pterostichus.oblongopunctatus	3.1138	1225	f	8	no	12.2
2015	Fischbeker.Heide	low	5	Field	SK	Pterostichus.oblongopunctatus	3.1138	1226	f	7	no	12.2
2015	Fischbeker.Heide	low	5	Field	MW	Pterostichus.oblongopunctatus	3.1138	1227	m	10	no	12.2
2015	Fischbeker.Heide	low	5	Field	MW	Pterostichus.oblongopunctatus	3.1138	1228	f	13	no	12.2
2015	Fischbeker.Heide	low	5	Field	MW	Pterostichus.oblongopunctatus	3.1138	1229	f	8	no	12.43333333
2015	Fischbeker.Heide	low	5	Field	RH	Pterostichus.oblongopunctatus	3.1138	1230	f	9	yes	12.43333333
2015	Fischbeker.Heide	low	5	Field	MW	Pterostichus.oblongopunctatus	3.1138	1231	f	1	no	12.43333333
2015	Fischbeker.Heide	low	5	Field	RH	Pterostichus.oblongopunctatus	3.1138	1232	m	7	no	12.43333333
2015	Fischbeker.Heide	low	5	Field	MW	Pterostichus.oblongopunctatus	3.1138	1233	m	9	no	12.43333333
2015	Fischbeker.Heide	low	5	Field	MW	Pterostichus.oblongopunctatus	3.1138	1234	m	45	no	12.43333333
2015	Fischbeker.Heide	low	5	Field	RH	Pterostichus.oblongopunctatus	3.1138	1235	m	11	no	12.43333333
2015	Fischbeker.Heide	low	5	Field	RH	Pterostichus.oblongopunctatus	3.1138	1236	m	24	no	13.7
2015	Fischbeker.Heide	low	5	Field	MW	Pterostichus.oblongopunctatus	3.1138	1237	m	11	yes	13.7
2015	Fischbeker.Heide	low	5	Field	RH	Pterostichus.oblongopunctatus	3.1138	1238	m	37	no	13.7
2015	Fischbeker.Heide	low	5	Field	MW	Pterostichus.oblongopunctatus	3.1138	1239	m	14	no	13.7
2015	Fischbeker.Heide	low	5	Field	RH	Pterostichus.oblongopunctatus	3.1138	1240	f	1	no	13.7
2015	Marienhoehe	low	5	Field	RH	Abax.parallelepipedus	0.1004	1241	f	9	yes	11.53333333
2015	Marienhoehe	low	5	Field	RH	Abax.parallelepipedus	0.1004	1242	m	69	no	11.53333333
2015	Marienhoehe	low	5	Field	SK	Pterostichus.oblongopunctatus	1.2835	1243	m	16	no	11.53333333
2015	Marienhoehe	low	5	Field	SK	Nebria.brevicollis	3.3482	1244	m	36	no	12.4
2015	Marienhoehe	low	5	Field	RH	Pterostichus.oblongopunctatus	1.2835	1245	f	1	yes	12.4
2015	Marienhoehe	low	5	Field	SK	Nebria.brevicollis	3.3482	1246	m	30	no	12.4
2015	Marienhoehe	low	5	Field	RH	Pterostichus.oblongopunctatus	1.2835	1247	m	1	yes	12.4
2015	Marienhoehe	low	5	Field	SK	Nebria.brevicollis	3.3482	1248	f	12	no	12.4
2015	Marienhoehe	low	5	Field	RH	Pterostichus.oblongopunctatus	1.2835	1249	f	20	no	12.4
2015	Marienhoehe	low	5	Field	RH	Pterostichus.oblongopunctatus	1.2835	1251	m	28	no	12.63333333
2015	Marienhoehe	low	5	Field	SK	Abax.parallelepipedus	0.1004	1252	m	1	no	12.63333333
2015	Marienhoehe	low	5	Field	SK	Abax.parallelepipedus	0.1004	1253	m	1	no	12.63333333
2015	Marienhoehe	low	5	Field	SK	Nebria.brevicollis	3.3482	1254	m	45	no	12.53333333
2015	Marienhoehe	low	5	Field	SK	Pterostichus.oblongopunctatus	1.2835	1255	m	14	yes	12.53333333
2015	Marienhoehe	low	5	Field	SK	Pterostichus.oblongopunctatus	1.2835	1256	f	16	no	12.53333333
2015	Marienhoehe	low	5	Field	SK	Pterostichus.oblongopunctatus	1.2835	1257	m	14	yes	12.56666667
2015	Marienhoehe	low	5	Field	RH	Pterostichus.oblongopunctatus	1.2835	1258	m	1	no	12.56666667
2015	Marienhoehe	low	5	Field	MW	Carabus.nemoralis	0.0335	1259	m	2	no	12.56666667
2015	Marienhoehe	low	5	Field	RH	Pterostichus.oblongopunctatus	1.2835	1260	m	30	no	12.56666667
2015	Marienhoehe	low	5	Field	MW	Abax.parallelepipedus	0.1004	1261	f	31	yes	12.56666667
2015	Marienhoehe	low	5	Field	RH	Pterostichus.oblongopunctatus	1.2835	1262	f	27	no	12.56666667
2015	Marienhoehe	low	5	Field	RH	Pterostichus.oblongopunctatus	1.2835	1263	m	38	yes	12.56666667
2015	Marienhoehe	low	5	Field	MW	Pterostichus.oblongopunctatus	1.2835	1264	m	30	no	12.56666667
2015	Marienhoehe	low	5	Field	MW	Pterostichus.oblongopunctatus	1.2835	1265	m	40	yes	12.56666667
2015	Marienhoehe	low	5	Field	RH	Pterostichus.oblongopunctatus	1.2835	1266	m	38	no	12.56666667
2015	Marienhoehe	low	5	Field	RH	Pterostichus.oblongopunctatus	1.2835	1267	m	15	no	12.56666667
2015	Marienhoehe	low	5	Field	MW	Pterostichus.oblongopunctatus	1.2835	1268	m	42	no	12.43333333
2015	Marienhoehe	low	5	Field	RH	Nebria.brevicollis	3.3482	1269	m	15	no	12.43333333
2015	Marienhoehe	low	5	Field	MW	Pterostichus.oblongopunctatus	1.2835	1270	f	7	yes	12.43333333
2015	Marienhoehe	low	5	Field	RH	Nebria.brevicollis	3.3482	1271	f	54	no	12.43333333
2015	Marienhoehe	low	5	Field	MW	Pterostichus.oblongopunctatus	1.2835	1272	m	29	no	12.43333333
2015	Marienhoehe	low	5	Field	MW	Nebria.brevicollis	3.3482	1273	m	40	yes	12.43333333
2015	Marienhoehe	low	5	Field	RH	Nebria.brevicollis	3.3482	1274	m	15	no	12.43333333
2015	Marienhoehe	low	5	Field	RH	Nebria.brevicollis	3.3482	1275	m	19	no	12.43333333
2015	Marienhoehe	low	5	Field	MW	Nebria.brevicollis	3.3482	1276	f	57	no	12.53333333
2015	Marienhoehe	low	5	Field	RH	Nebria.brevicollis	3.3482	1277	f	18	no	12.53333333
2015	Marienhoehe	low	5	Field	MW	Nebria.brevicollis	3.3482	1278	m	8	no	12.53333333
2015	Marienhoehe	low	5	Field	MW	Nebria.brevicollis	3.3482	1279	m	45	no	12.53333333
2015	Marienhoehe	low	5	Field	RH	Nebria.brevicollis	3.3482	1280	f	14	no	12.53333333
2015	Marienhoehe	low	5	Field	MW	Nebria.brevicollis	3.3482	1281	f	16	no	12.53333333
2015	Marienhoehe	low	5	Field	RH	Nebria.brevicollis	3.3482	1282	m	20	no	12.53333333
2015	Marienhoehe	low	5	Field	MW	Nebria.brevicollis	3.3482	1283	f	35	no	12.46666667
2015	Marienhoehe	low	5	Field	RH	Nebria.brevicollis	3.3482	1284	m	16	yes	12.46666667
2015	Marienhoehe	low	5	Field	MW	Nebria.brevicollis	3.3482	1285	m	14	yes	12.46666667
2015	Marienhoehe	low	5	Field	RH	Nebria.brevicollis	3.3482	1286	f	39	no	12.46666667
2015	Marienhoehe	low	5	Field	MW	Nebria.brevicollis	3.3482	1287	f	41	no	12.46666667
2015	Marienhoehe	low	5	Field	RH	Nebria.brevicollis	3.3482	1288	m	45	no	12.46666667
2015	Marienhoehe	low	5	Field	MW	Nebria.brevicollis	3.3482	1289	f	31	no	12.46666667
2015	Marienhoehe	low	5	Field	MW	Nebria.brevicollis	3.3482	1290	m	18	no	12.43333333
2015	Marienhoehe	low	5	Field	RH	Nebria.brevicollis	3.3482	1291	f	12	no	12.43333333
2015	Marienhoehe	low	5	Field	MW	Nebria.brevicollis	3.3482	1292	f	44	no	12.43333333
2015	Marienhoehe	low	5	Field	RH	Nebria.brevicollis	3.3482	1293	m	4	yes	12.43333333
2015	Marienhoehe	low	5	Field	MW	Nebria.brevicollis	3.3482	1294	m	6	no	12.43333333
2015	Marienhoehe	low	5	Field	RH	Nebria.brevicollis	3.3482	1295	m	38	no	12.43333333
2015	Marienhoehe	low	5	Field	MW	Nebria.brevicollis	3.3482	1296	f	32	no	12.43333333
2015	Marienhoehe	low	5	Field	RH	Pterostichus.oblongopunctatus	1.2835	1297	m	1	yes	12.43333333
2015	Marienhoehe	low	5	Field	MW	Nebria.brevicollis	3.3482	1298	f	15	no	13.5
2015	Marienhoehe	low	5	Field	MW	Nebria.brevicollis	3.3482	1299	m	26	yes	13.5
2015	Marienhoehe	low	5	Field	RH	Pterostichus.oblongopunctatus	1.2835	1300	m	1	yes	13.5
2015	Marienhoehe	low	5	Field	RH	Pterostichus.oblongopunctatus	1.2835	1301	m	1	yes	13.5
2015	Marienhoehe	low	5	Field	MW	Nebria.brevicollis	3.3482	1302	m	12	no	13.5
2015	Marienhoehe	low	5	Field	MW	Pterostichus.oblongopunctatus	1.2835	1303	m	1	yes	13.5
2015	Marienhoehe	low	5	Field	RH	Pterostichus.oblongopunctatus	1.2835	1304	f	6	no	13.5
2015	Bornmoor	high	5	Field	MW	Abax.parallelepipedus	0.119	1305	f	1	no	13.63333333
2015	Bornmoor	high	5	Field	MW	Carabus.nemoralis	0.5714	1306	m	16	no	13.36666667
2015	Bornmoor	high	5	Field	MW	Carabus.nemoralis	0.5714	1307	m	1	no	13.36666667
2015	Bornmoor	high	5	Field	MW	Carabus.nemoralis	0.5714	1308	m	1	no	13.36666667
2015	Bornmoor	high	5	Field	MW	Carabus.nemoralis	0.5714	1309	m	34	no	13.3
2015	Bornmoor	high	5	Field	MW	Carabus.nemoralis	0.5714	1310	m	15	no	13.3
2015	Bornmoor	high	5	Field	MW	Carabus.nemoralis	0.5714	1311	m	33	no	13.3
2015	Bornmoor	high	5	Field	MW	Carabus.nemoralis	0.5714	1312	m	27	no	13.53333333
2015	Bornmoor	high	5	Field	SK	Carabus.nemoralis	0.5714	1313	m	1	no	13.53333333
2015	Bornmoor	high	5	Field	MW	Carabus.nemoralis	0.5714	1314	m	13	no	13.53333333
2015	Bornmoor	high	5	Field	MW	Carabus.nemoralis	0.5714	1315	m	1	no	13.53333333
2015	Bornmoor	high	5	Field	SK	Carabus.nemoralis	0.5714	1316	m	7	yes	13.53333333
2015	Bornmoor	high	5	Field	RH	Carabus.nemoralis	0.5714	1317	m	1	no	13.53333333
2015	Bornmoor	high	5	Field	MW	Carabus.nemoralis	0.5714	1318	m	3	yes	13.53333333
2015	Bornmoor	high	5	Field	RH	Carabus.nemoralis	0.5714	1319	m	5	yes	13.53333333
2015	Bornmoor	high	5	Field	SK	Carabus.nemoralis	0.5714	1320	m	14	no	13.53333333
2015	Bornmoor	high	5	Field	RH	Carabus.nemoralis	0.5714	1321	m	1	no	13.53333333
2015	Bornmoor	high	5	Field	SK	Carabus.nemoralis	0.5714	1322	f	25	yes	13.53333333
2015	Bornmoor	high	5	Field	RH	Carabus.nemoralis	0.5714	1323	m	20	no	15.23333333
2015	Bornmoor	high	5	Field	RH	Carabus.nemoralis	0.5714	1324	m	5	no	15.23333333
2015	Bornmoor	high	5	Field	SK	Carabus.nemoralis	0.5714	1325	m	54	no	15.23333333
2015	Bornmoor	high	5	Field	SK	Abax.parallelepipedus	0.119	1326	m	1	no	15.23333333
2015	Bornmoor	high	5	Field	RH	Carabus.nemoralis	0.5714	1327	m	24	yes	15.23333333
2015	Bornmoor	high	5	Field	MW	Carabus.nemoralis	0.5714	1328	m	7	no	15.23333333
2015	Bornmoor	high	5	Field	SK	Carabus.nemoralis	0.5714	1329	m	6	no	17.2
2015	Niendorfer.Gehege	low	6	Field	RH	Pterostichus.oblongopunctatus	3.5863	1330	m	22	no	12.73333333
2015	Niendorfer.Gehege	low	6	Field	RH	Pterostichus.oblongopunctatus	3.5863	1331	m	46	yes	12.33333333
2015	Niendorfer.Gehege	low	6	Field	RH	Pterostichus.oblongopunctatus	3.5863	1332	f	7	no	12.33333333
2015	Niendorfer.Gehege	low	6	Field	RH	Pterostichus.oblongopunctatus	3.5863	1333	f	9	no	12.33333333
2015	Niendorfer.Gehege	low	6	Field	RH	Pterostichus.oblongopunctatus	3.5863	1334	f	6	yes	12.33333333
2015	Niendorfer.Gehege	low	6	Field	RH	Pterostichus.oblongopunctatus	3.5863	1335	f	4	no	11.86666667
2015	Niendorfer.Gehege	low	6	Field	RH	Pterostichus.oblongopunctatus	3.5863	1336	m	8	no	11.86666667
2015	Niendorfer.Gehege	low	6	Field	RH	Pterostichus.oblongopunctatus	3.5863	1337	m	21	yes	11.86666667
2015	Niendorfer.Gehege	low	6	Field	RH	Pterostichus.oblongopunctatus	3.5863	1338	f	26	yes	11.86666667
2015	Niendorfer.Gehege	low	6	Field	RH	Pterostichus.oblongopunctatus	3.5863	1339	m	1	yes	11.33333333
2015	Niendorfer.Gehege	low	6	Field	MW	Abax.parallelepipedus	0.0149	1340	m	59	no	11.33333333
2015	Niendorfer.Gehege	low	6	Field	RH	Nebria.brevicollis	3.244	1341	f	18	no	11.33333333
2015	Niendorfer.Gehege	low	6	Field	MW	Nebria.brevicollis	3.244	1342	m	21	no	11.33333333
2015	Niendorfer.Gehege	low	6	Field	MW	Nebria.brevicollis	3.244	1343	m	36	no	10.96666667
2015	Niendorfer.Gehege	low	6	Field	RH	Nebria.brevicollis	3.244	1344	f	36	no	10.96666667
2015	Niendorfer.Gehege	low	6	Field	MW	Nebria.brevicollis	3.244	1345	f	29	no	10.96666667
2015	Niendorfer.Gehege	low	6	Field	MW	Nebria.brevicollis	3.244	1346	m	28	no	10.96666667
2015	Niendorfer.Gehege	low	6	Field	RH	Nebria.brevicollis	3.244	1347	m	16	no	10.96666667
2015	Niendorfer.Gehege	low	6	Field	MW	Nebria.brevicollis	3.244	1348	f	38	no	10.96666667
2015	Niendorfer.Gehege	low	6	Field	MW	Nebria.brevicollis	3.244	1349	m	14	no	10.86666667
2015	Niendorfer.Gehege	low	6	Field	RH	Nebria.brevicollis	3.244	1350	m	13	no	10.86666667
2015	Niendorfer.Gehege	low	6	Field	MW	Pterostichus.oblongopunctatus	3.5863	1351	f	1	yes	10.86666667
2015	Niendorfer.Gehege	low	6	Field	MW	Pterostichus.oblongopunctatus	3.5863	1352	m	7	yes	10.86666667
2015	Niendorfer.Gehege	low	6	Field	RH	Nebria.brevicollis	3.244	1353	m	28	no	10.7
2015	Niendorfer.Gehege	low	6	Field	MW	Pterostichus.oblongopunctatus	3.5863	1354	f	20	no	10.7
2015	Niendorfer.Gehege	low	6	Field	MW	Pterostichus.oblongopunctatus	3.5863	1355	m	59	no	10.7
2015	Niendorfer.Gehege	low	6	Field	RH	Nebria.brevicollis	3.244	1356	f	43	no	10.7
2015	Niendorfer.Gehege	low	6	Field	MW	Pterostichus.oblongopunctatus	3.5863	1357	f	1	yes	10.7
2015	Niendorfer.Gehege	low	6	Field	MW	Pterostichus.oblongopunctatus	3.5863	1358	m	3	no	10.66666667
2015	Niendorfer.Gehege	low	6	Field	MW	Pterostichus.oblongopunctatus	3.5863	1359	f	1	yes	10.66666667
2015	Niendorfer.Gehege	low	6	Field	MW	Nebria.brevicollis	3.244	1360	m	9	no	10.66666667
2015	Niendorfer.Gehege	low	6	Field	MW	Nebria.brevicollis	3.244	1361	m	13	no	10.66666667
2015	Ohmoor	high	6	Field	MW	Carabus.nemoralis	0.3393	1362	m	8	no	12.76666667
2015	Ohmoor	high	6	Field	MW	Carabus.nemoralis	0.3393	1363	f	6	no	12.76666667
2015	Ohmoor	high	6	Field	MW	Pterostichus.oblongopunctatus	2.3036	1364	m	15	no	12.76666667
2015	Ohmoor	high	6	Field	MW	Pterostichus.oblongopunctatus	2.3036	1365	f	16	no	12.66666667
2015	Ohmoor	high	6	Field	MW	Nebria.brevicollis	1.5536	1366	m	42	no	12.66666667
2015	Ohmoor	high	6	Field	MW	Nebria.brevicollis	1.5536	1367	f	25	no	12.66666667
2015	Ohmoor	high	6	Field	MW	Nebria.brevicollis	1.5536	1368	m	27	no	12.66666667
2015	Ohmoor	high	6	Field	MW	Nebria.brevicollis	1.5536	1369	f	30	no	13.2
2015	Ohmoor	high	6	Field	MW	Nebria.brevicollis	1.5536	1370	f	58	no	13.2
2015	Ohmoor	high	6	Field	MW	Nebria.brevicollis	1.5536	1371	m	54	no	13.2
2015	Ohmoor	high	6	Field	MW	Nebria.brevicollis	1.5536	1372	m	53	no	13.2
2015	Ohmoor	high	6	Field	MW	Nebria.brevicollis	1.5536	1373	m	53	no	13.2
2015	Ohmoor	high	6	Field	MW	Nebria.brevicollis	1.5536	1374	m	62	no	13.23333333
2015	Ohmoor	high	6	Field	MW	Nebria.brevicollis	1.5536	1375	m	57	no	13.23333333
2015	Ohmoor	high	6	Field	MW	Nebria.brevicollis	1.5536	1376	f	27	no	13.23333333
2015	Ohmoor	high	6	Field	MW	Nebria.brevicollis	1.5536	1377	f	51	no	13.23333333
2015	Ohmoor	high	6	Field	MW	Nebria.brevicollis	1.5536	1378	m	78	no	14.63333333
2015	Ohmoor	high	6	Field	MW	Nebria.brevicollis	1.5536	1379	m	28	no	14.63333333
2015	Ohmoor	high	6	Field	MW	Nebria.brevicollis	1.5536	1380	f	35	no	14.63333333
2015	Ohmoor	high	6	Field	MW	Nebria.brevicollis	1.5536	1381	m	35	no	14.63333333
2015	Ohmoor	high	6	Field	MW	Nebria.brevicollis	1.5536	1382	f	57	no	15.43333333
2015	Ohmoor	high	6	Field	MW	Nebria.brevicollis	1.5536	1383	m	41	no	15.43333333
2015	Ohmoor	high	6	Field	MW	Nebria.brevicollis	1.5536	1384	f	8	no	15.43333333
2015	Ohmoor	high	6	Field	MW	Nebria.brevicollis	1.5536	1385	m	21	yes	15.43333333
2015	Ohmoor	high	6	Field	MW	Nebria.brevicollis	1.5536	1386	m	64	no	14.5
2015	Ohmoor	high	6	Field	RH	Carabus.nemoralis	0.3393	1387	f	7	yes	14.46666667
2015	Ohmoor	high	6	Field	RH	Pterostichus.oblongopunctatus	2.3036	1388	m	16	no	14.46666667
2015	Ohmoor	high	6	Field	RH	Pterostichus.oblongopunctatus	2.3036	1389	m	6	no	14.5
2015	Ohmoor	high	6	Field	RH	Pterostichus.oblongopunctatus	2.3036	1390	f	25	no	14.5
2015	Ohmoor	high	6	Field	RH	Pterostichus.oblongopunctatus	2.3036	1391	f	28	no	14.5
2015	Ohmoor	high	6	Field	RH	Pterostichus.oblongopunctatus	2.3036	1392	f	21	no	15.83333333
2015	Ohmoor	high	6	Field	RH	Pterostichus.oblongopunctatus	2.3036	1393	m	30	yes	15.83333333
2015	Ohmoor	high	6	Field	RH	Pterostichus.oblongopunctatus	2.3036	1394	m	42	yes	15.83333333
2015	Borsteler.Jaeger	high	6	Field	MW	Carabus.nemoralis	0.253	1395	m	18	no	14.5
2015	Borsteler.Jaeger	high	6	Field	MW	Carabus.nemoralis	0.253	1396	f	17	no	14.33333333
2015	Borsteler.Jaeger	high	6	Field	MW	Abax.parallelepipedus	0.5952	1397	f	77	no	14.33333333
2015	Borsteler.Jaeger	high	6	Field	MW	Abax.parallelepipedus	0.5952	1398	m	93	no	14.33333333
2015	Borsteler.Jaeger	high	6	Field	MW	Abax.parallelepipedus	0.5952	1399	f	30	yes	14.46666667
2015	Borsteler.Jaeger	high	6	Field	MW	Pterostichus.oblongopunctatus	1.503	1400	m	35	no	14.46666667
2015	Borsteler.Jaeger	high	6	Field	MW	Pterostichus.oblongopunctatus	1.503	1401	f	17	yes	14.46666667
2015	Borsteler.Jaeger	high	6	Field	MW	Pterostichus.oblongopunctatus	1.503	1402	f	12	no	14.3
2015	Borsteler.Jaeger	high	6	Field	MW	Pterostichus.oblongopunctatus	1.503	1403	f	10	no	14.3
2015	Borsteler.Jaeger	high	6	Field	MW	Pterostichus.oblongopunctatus	1.503	1404	f	27	yes	14.3
2015	Borsteler.Jaeger	high	6	Field	RH	Carabus.nemoralis	0.253	1405	f	1	no	14.3
2015	Borsteler.Jaeger	high	6	Field	MW	Pterostichus.oblongopunctatus	1.503	1406	m	59	no	14.33333333
2015	Borsteler.Jaeger	high	6	Field	RH	Carabus.nemoralis	0.253	1407	m	32	no	14.33333333
2015	Borsteler.Jaeger	high	6	Field	MW	Nebria.brevicollis	3.1696	1408	f	24	no	14.33333333
2015	Borsteler.Jaeger	high	6	Field	MW	Abax.parallelepipedus	0.5952	1409	m	39	yes	14.33333333
2015	Borsteler.Jaeger	high	6	Field	RH	Abax.parallelepipedus	0.5952	1410	f	65	yes	14.33333333
2015	Borsteler.Jaeger	high	6	Field	MW	Nebria.brevicollis	3.1696	1411	m	8	no	14.33333333
2015	Borsteler.Jaeger	high	6	Field	RH	Abax.parallelepipedus	0.5952	1412	f	80	yes	14.33333333
2015	Borsteler.Jaeger	high	6	Field	MW	Nebria.brevicollis	3.1696	1413	f	34	no	14.06666667
2015	Borsteler.Jaeger	high	6	Field	MW	Nebria.brevicollis	3.1696	1414	f	54	no	14.06666667
2015	Borsteler.Jaeger	high	6	Field	RH	Abax.parallelepipedus	0.5952	1415	f	61	yes	14.06666667
2015	Borsteler.Jaeger	high	6	Field	MW	Nebria.brevicollis	3.1696	1416	f	18	no	14.06666667
2015	Borsteler.Jaeger	high	6	Field	MW	Carabus.nemoralis	0.253	1417	m	42	no	14.06666667
2015	Borsteler.Jaeger	high	6	Field	RH	Abax.parallelepipedus	0.5952	1418	f	58	no	14.06666667
2015	Borsteler.Jaeger	high	6	Field	MW	Abax.parallelepipedus	0.5952	1419	m	99	no	14.06666667
2015	Borsteler.Jaeger	high	6	Field	SK	Abax.parallelepipedus	0.5952	1420	m	36	no	14.06666667
2015	Borsteler.Jaeger	high	6	Field	RH	Abax.parallelepipedus	0.5952	1421	m	80	yes	14.06666667
2015	Borsteler.Jaeger	high	6	Field	MW	Abax.parallelepipedus	0.5952	1422	m	70	no	14.06666667
2015	Borsteler.Jaeger	high	6	Field	SK	Abax.parallelepipedus	0.5952	1423	f	65	no	14.06666667
2015	Borsteler.Jaeger	high	6	Field	RH	Abax.parallelepipedus	0.5952	1424	m	34	yes	14.06666667
2015	Borsteler.Jaeger	high	6	Field	MW	Abax.parallelepipedus	0.5952	1425	m	96	no	14.06666667
2015	Borsteler.Jaeger	high	6	Field	MW	Abax.parallelepipedus	0.5952	1426	m	49	no	14.06666667
2015	Borsteler.Jaeger	high	6	Field	SK	Abax.parallelepipedus	0.5952	1427	m	106	no	14.06666667
2015	Borsteler.Jaeger	high	6	Field	RH	Pterostichus.oblongopunctatus	1.503	1428	m	20	yes	14.06666667
2015	Borsteler.Jaeger	high	6	Field	MW	Abax.parallelepipedus	0.5952	1429	f	52	no	14.06666667
2015	Borsteler.Jaeger	high	6	Field	SK	Nebria.brevicollis	3.1696	1430	f	27	no	14.06666667
2015	Borsteler.Jaeger	high	6	Field	RH	Pterostichus.oblongopunctatus	1.503	1431	f	1	no	14.06666667
2015	Borsteler.Jaeger	high	6	Field	SK	Nebria.brevicollis	3.1696	1432	m	63	no	14.43333333
2015	Borsteler.Jaeger	high	6	Field	RH	Pterostichus.oblongopunctatus	1.503	1433	f	14	no	14.43333333
2015	Borsteler.Jaeger	high	6	Field	SK	Nebria.brevicollis	3.1696	1434	m	33	no	14.43333333
2015	Borsteler.Jaeger	high	6	Field	RH	Pterostichus.oblongopunctatus	1.503	1435	m	7	no	14.43333333
2015	Borsteler.Jaeger	high	6	Field	SK	Nebria.brevicollis	3.1696	1436	f	19	no	14.43333333
2015	Borsteler.Jaeger	high	6	Field	RH	Pterostichus.oblongopunctatus	1.503	1437	f	6	no	14.43333333
2015	Borsteler.Jaeger	high	6	Field	RH	Pterostichus.oblongopunctatus	1.503	1438	f	1	yes	13.9
2015	Borsteler.Jaeger	high	6	Field	SK	Nebria.brevicollis	3.1696	1439	m	59	no	13.9
2015	Borsteler.Jaeger	high	6	Field	RH	Pterostichus.oblongopunctatus	1.503	1440	f	11	no	13.9
2015	Borsteler.Jaeger	high	6	Field	SK	Nebria.brevicollis	3.1696	1441	f	58	no	13.9
2015	Borsteler.Jaeger	high	6	Field	RH	Pterostichus.oblongopunctatus	1.503	1442	f	13	no	13.9
2015	Borsteler.Jaeger	high	6	Field	SK	Abax.parallelepipedus	0.5952	1443	f	63	no	14.5
2015	Borsteler.Jaeger	high	6	Field	RH	Pterostichus.oblongopunctatus	1.503	1444	m	5	no	14.5
2015	Borsteler.Jaeger	high	6	Field	SK	Nebria.brevicollis	3.1696	1445	f	5	no	14.5
2015	Borsteler.Jaeger	high	6	Field	RH	Pterostichus.oblongopunctatus	1.503	1446	m	10	no	14.5
2015	Borsteler.Jaeger	high	6	Field	SK	Nebria.brevicollis	3.1696	1447	m	45	no	14.5
2015	Borsteler.Jaeger	high	6	Field	SK	Nebria.brevicollis	3.1696	1448	f	8	no	14.5
2015	Stadtpark	low	6	Field	SK	Carabus.nemoralis	0.0179	1449	f	7	no	14.6
2015	Stadtpark	low	6	Field	MW	Nebria.brevicollis	1.9107	1450	m	35	no	14.6
2015	Stadtpark	low	6	Field	SK	Nebria.brevicollis	1.9107	1451	m	28	yes	14.6
2015	Stadtpark	low	6	Field	MW	Nebria.brevicollis	1.9107	1452	f	53	no	14.6
2015	Stadtpark	low	6	Field	MW	Nebria.brevicollis	1.9107	1453	m	50	no	14.6
2015	Stadtpark	low	6	Field	SK	Pterostichus.oblongopunctatus	0.7321	1454	f	7	no	14.7
2015	Stadtpark	low	6	Field	MW	Nebria.brevicollis	1.9107	1455	m	50	no	14.7
2015	Meyerspark	high	6	Field	MW	Abax.parallelepipedus	0.1897	1456	f	74	yes	15.55
2015	Meyerspark	high	6	Field	MW	Abax.parallelepipedus	0.1897	1457	m	108	no	15.55
2015	Meyerspark	high	6	Field	MW	Nebria.brevicollis	0.3237	1458	m	26	no	15
2015	Meyerspark	high	6	Field	MW	Nebria.brevicollis	0.3237	1459	f	34	yes	15
2015	Meyerspark	high	6	Field	MW	Nebria.brevicollis	0.3237	1460	f	71	no	15
2015	Meyerspark	high	6	Field	MW	Pterostichus.oblongopunctatus	0.692	1461	m	12	no	15
2015	Meyerspark	high	6	Field	MW	Pterostichus.oblongopunctatus	0.692	1462	f	8	no	14.8
2015	Meyerspark	high	6	Field	MW	Pterostichus.oblongopunctatus	0.692	1463	m	24	no	14.8
2015	Meyerspark	high	6	Field	MW	Pterostichus.oblongopunctatus	0.692	1464	m	49	no	14.8
2015	Meyerspark	high	6	Field	MW	Pterostichus.oblongopunctatus	0.692	1465	f	1	yes	14.8
2015	Meyerspark	high	6	Field	MW	Abax.parallelepipedus	0.1897	1466	m	117	no	14.65
2015	Meyerspark	high	6	Field	MW	Abax.parallelepipedus	0.1897	1467	m	87	yes	14.65
2015	Meyerspark	high	6	Field	MW	Carabus.nemoralis	0.0335	1468	f	27	no	14.65
2015	Meyerspark	high	6	Field	MW	Abax.parallelepipedus	0.1897	1469	m	36	yes	14.6
2015	Meyerspark	high	6	Field	MW	Abax.parallelepipedus	0.1897	1470	m	84	no	14.6
2015	Meyerspark	high	6	Field	MW	Abax.parallelepipedus	0.1897	1471	m	42	no	14.6
2015	Meyerspark	high	6	Field	SK	Abax.parallelepipedus	0.1897	1472	m	78	no	14.6
2015	Meyerspark	high	6	Field	MW	Pterostichus.oblongopunctatus	0.692	1473	f	25	no	14.6
2015	Meyerspark	high	6	Field	SK	Pterostichus.oblongopunctatus	0.692	1474	m	45	no	14.65
2015	Meyerspark	high	6	Field	MW	Pterostichus.oblongopunctatus	0.692	1475	m	78	no	14.65
2015	Meyerspark	high	6	Field	SK	Pterostichus.oblongopunctatus	0.692	1476	m	63	no	14.65
2015	Meyerspark	high	6	Field	MW	Pterostichus.oblongopunctatus	0.692	1477	f	1	yes	14.65
2015	Meyerspark	high	6	Field	SK	Pterostichus.oblongopunctatus	0.692	1478	m	27	no	14.65
2015	Fischbeker.Heide	low	6	Field	SK	Pterostichus.oblongopunctatus	3.1138	1479	m	28	no	15
2015	Fischbeker.Heide	low	6	Field	SK	Pterostichus.oblongopunctatus	3.1138	1480	m	14	no	15
2015	Fischbeker.Heide	low	6	Field	SK	Pterostichus.oblongopunctatus	3.1138	1481	f	17	no	15
2015	Fischbeker.Heide	low	6	Field	SK	Pterostichus.oblongopunctatus	3.1138	1482	m	14	no	14.55
2015	Fischbeker.Heide	low	6	Field	SK	Pterostichus.oblongopunctatus	3.1138	1483	f	27	no	14.55
2015	Fischbeker.Heide	low	6	Field	SK	Pterostichus.oblongopunctatus	3.1138	1484	f	41	yes	14.55
2015	Fischbeker.Heide	low	6	Field	SK	Pterostichus.oblongopunctatus	3.1138	1485	m	15	no	13.85
2015	Fischbeker.Heide	low	6	Field	MW	Pterostichus.oblongopunctatus	3.1138	1486	f	17	no	13.85
2015	Fischbeker.Heide	low	6	Field	SK	Pterostichus.oblongopunctatus	3.1138	1487	m	36	no	13.85
2015	Fischbeker.Heide	low	6	Field	MW	Pterostichus.oblongopunctatus	3.1138	1488	m	9	no	13.85
2015	Fischbeker.Heide	low	6	Field	MW	Pterostichus.oblongopunctatus	3.1138	1489	f	6	no	13.85
2015	Fischbeker.Heide	low	6	Field	SK	Pterostichus.oblongopunctatus	3.1138	1490	f	37	no	13.85
2015	Fischbeker.Heide	low	6	Field	MW	Pterostichus.oblongopunctatus	3.1138	1491	m	5	no	13.75
2015	Fischbeker.Heide	low	6	Field	RH	Pterostichus.oblongopunctatus	3.1138	1492	m	15	no	13.75
2015	Fischbeker.Heide	low	6	Field	MW	Pterostichus.oblongopunctatus	3.1138	1493	m	11	no	13.75
2015	Fischbeker.Heide	low	6	Field	SK	Pterostichus.oblongopunctatus	3.1138	1494	f	8	no	13.75
2015	Fischbeker.Heide	low	6	Field	MW	Pterostichus.oblongopunctatus	3.1138	1495	m	48	no	13.75
2015	Fischbeker.Heide	low	6	Field	RH	Pterostichus.oblongopunctatus	3.1138	1496	m	13	yes	13.75
2015	Fischbeker.Heide	low	6	Field	MW	Pterostichus.oblongopunctatus	3.1138	1497	f	6	no	13.75
2015	Fischbeker.Heide	low	6	Field	SK	Pterostichus.oblongopunctatus	3.1138	1498	f	13	no	13.75
2015	Fischbeker.Heide	low	6	Field	RH	Pterostichus.oblongopunctatus	3.1138	1499	m	7	no	13.75
2015	Fischbeker.Heide	low	6	Field	MW	Pterostichus.oblongopunctatus	3.1138	1500	m	30	no	13.75
2015	Fischbeker.Heide	low	6	Field	RH	Pterostichus.oblongopunctatus	3.1138	1501	m	22	no	13.75
2015	Fischbeker.Heide	low	6	Field	SK	Pterostichus.oblongopunctatus	3.1138	1502	f	30	no	13.75
2015	Fischbeker.Heide	low	6	Field	MW	Pterostichus.oblongopunctatus	3.1138	1503	m	14	no	13.75
2015	Fischbeker.Heide	low	6	Field	SK	Pterostichus.oblongopunctatus	3.1138	1504	f	7	yes	13.75
2015	Fischbeker.Heide	low	6	Field	MW	Pterostichus.oblongopunctatus	3.1138	1505	m	14	no	13.75
2015	Fischbeker.Heide	low	6	Field	RH	Pterostichus.oblongopunctatus	3.1138	1506	f	26	no	13.75
2015	Fischbeker.Heide	low	6	Field	RH	Pterostichus.oblongopunctatus	3.1138	1507	m	6	no	13.75
2015	Fischbeker.Heide	low	6	Field	MW	Pterostichus.oblongopunctatus	3.1138	1508	f	24	no	13.75
2015	Fischbeker.Heide	low	6	Field	MW	Pterostichus.oblongopunctatus	3.1138	1509	m	8	no	13.7
2015	Fischbeker.Heide	low	6	Field	SK	Pterostichus.oblongopunctatus	3.1138	1510	m	33	no	13.7
2015	Fischbeker.Heide	low	6	Field	RH	Pterostichus.oblongopunctatus	3.1138	1511	f	10	no	13.7
2015	Fischbeker.Heide	low	6	Field	MW	Pterostichus.oblongopunctatus	3.1138	1512	m	10	yes	13.7
2015	Fischbeker.Heide	low	6	Field	RH	Pterostichus.oblongopunctatus	3.1138	1513	f	25	no	13.7
2015	Fischbeker.Heide	low	6	Field	SK	Pterostichus.oblongopunctatus	3.1138	1514	f	21	no	13.7
2015	Fischbeker.Heide	low	6	Field	MW	Pterostichus.oblongopunctatus	3.1138	1515	m	25	no	13.7
2015	Fischbeker.Heide	low	6	Field	RH	Pterostichus.oblongopunctatus	3.1138	1516	f	16	yes	13.7
2015	Fischbeker.Heide	low	6	Field	SK	Pterostichus.oblongopunctatus	3.1138	1517	m	31	no	13.7
2015	Fischbeker.Heide	low	6	Field	MW	Pterostichus.oblongopunctatus	3.1138	1518	f	7	no	13.7
2015	Fischbeker.Heide	low	6	Field	SK	Pterostichus.oblongopunctatus	3.1138	1519	f	1	yes	13.55
2015	Fischbeker.Heide	low	6	Field	RH	Pterostichus.oblongopunctatus	3.1138	1520	f	10	no	13.55
2015	Fischbeker.Heide	low	6	Field	MW	Pterostichus.oblongopunctatus	3.1138	1521	m	43	no	13.55
2015	Fischbeker.Heide	low	6	Field	RH	Pterostichus.oblongopunctatus	3.1138	1522	m	16	no	13.55
2015	Fischbeker.Heide	low	6	Field	RH	Pterostichus.oblongopunctatus	3.1138	1523	f	2	no	13.55
2015	Fischbeker.Heide	low	6	Field	RH	Pterostichus.oblongopunctatus	3.1138	1524	m	42	no	13.55
2015	Fischbeker.Heide	low	6	Field	RH	Pterostichus.oblongopunctatus	3.1138	1525	f	1	yes	13.55
2015	Fischbeker.Heide	low	6	Field	RH	Pterostichus.oblongopunctatus	3.1138	1526	m	7	no	13.8
2015	Bornmoor	high	6	Field	RH	Carabus.nemoralis	0.5714	1527	m	17	no	15.4
2015	Bornmoor	high	6	Field	RH	Carabus.nemoralis	0.5714	1528	m	11	no	15.4
2015	Bornmoor	high	6	Field	RH	Carabus.nemoralis	0.5714	1529	m	31	no	15.4
2015	Bornmoor	high	6	Field	RH	Carabus.nemoralis	0.5714	1530	m	14	no	15.45
2015	Bornmoor	high	6	Field	RH	Carabus.nemoralis	0.5714	1531	m	1	yes	15.45
2015	Bornmoor	high	6	Field	SK	Carabus.nemoralis	0.5714	1532	m	24	yes	15.45
2015	Bornmoor	high	6	Field	RH	Carabus.nemoralis	0.5714	1533	m	26	no	14.6
2015	Bornmoor	high	6	Field	RH	Carabus.nemoralis	0.5714	1534	f	1	yes	14.6
2015	Bornmoor	high	6	Field	SK	Carabus.nemoralis	0.5714	1535	m	9	no	14.6
2015	Bornmoor	high	6	Field	RH	Carabus.nemoralis	0.5714	1536	m	13	no	14.6
2015	Bornmoor	high	6	Field	SK	Carabus.nemoralis	0.5714	1537	m	34	no	14.6
2015	Bornmoor	high	6	Field	SK	Carabus.nemoralis	0.5714	1538	m	12	no	14
2015	Bornmoor	high	6	Field	RH	Nebria.brevicollis	0.4405	1539	f	37	no	14
2015	Marienhoehe	low	6	Field	RH	Pterostichus.oblongopunctatus	1.2835	1540	f	5	yes	11.95
2015	Marienhoehe	low	6	Field	RH	Pterostichus.oblongopunctatus	1.2835	1541	m	11	yes	11.95
2015	Marienhoehe	low	6	Field	RH	Pterostichus.oblongopunctatus	1.2835	1542	m	17	yes	11.95
2015	Marienhoehe	low	6	Field	SK	Carabus.nemoralis	0.0335	1543	m	3	yes	11.7
2015	Marienhoehe	low	6	Field	RH	Pterostichus.oblongopunctatus	1.2835	1544	f	19	yes	11.7
2015	Marienhoehe	low	6	Field	SK	Carabus.nemoralis	0.0335	1545	m	24	no	11.7
2015	Marienhoehe	low	6	Field	RH	Pterostichus.oblongopunctatus	1.2835	1546	m	10	no	11.7
2015	Marienhoehe	low	6	Field	RH	Pterostichus.oblongopunctatus	1.2835	1547	f	3	yes	11.7
2015	Marienhoehe	low	6	Field	SK	Carabus.nemoralis	0.0335	1548	m	30	no	11.7
2015	Marienhoehe	low	6	Field	SK	Abax.parallelepipedus	0.1004	1549	f	44	no	11.6
2015	Marienhoehe	low	6	Field	RH	Abax.parallelepipedus	0.1004	1550	m	17	no	11.6
2015	Marienhoehe	low	6	Field	RH	Abax.parallelepipedus	0.1004	1551	m	53	no	11.6
2015	Marienhoehe	low	6	Field	SK	Nebria.brevicollis	3.3482	1552	m	23	no	11.6
2015	Marienhoehe	low	6	Field	MW	Carabus.nemoralis	0.0335	1553	m	5	no	11.6
2015	Marienhoehe	low	6	Field	SK	Nebria.brevicollis	3.3482	1554	m	16	no	11.6
2015	Marienhoehe	low	6	Field	RH	Abax.parallelepipedus	0.1004	1555	f	14	no	11.6
2015	Marienhoehe	low	6	Field	MW	Carabus.nemoralis	0.0335	1556	m	1	no	11.7
2015	Marienhoehe	low	6	Field	SK	Nebria.brevicollis	3.3482	1557	m	6	no	11.7
2015	Marienhoehe	low	6	Field	RH	Abax.parallelepipedus	0.1004	1558	f	10	yes	11.7
2015	Marienhoehe	low	6	Field	SK	Nebria.brevicollis	3.3482	1559	f	32	no	11.7
2015	Marienhoehe	low	6	Field	MW	Nebria.brevicollis	3.3482	1560	m	12	no	11.7
2015	Marienhoehe	low	6	Field	RH	Carabus.nemoralis	0.0335	1561	f	4	yes	11.7
2015	Marienhoehe	low	6	Field	MW	Nebria.brevicollis	3.3482	1562	m	10	no	11.7
2015	Marienhoehe	low	6	Field	SK	Nebria.brevicollis	3.3482	1563	f	32	no	11.7
2015	Marienhoehe	low	6	Field	RH	Carabus.nemoralis	0.0335	1564	m	1	no	11.7
2015	Marienhoehe	low	6	Field	MW	Pterostichus.oblongopunctatus	1.2835	1565	m	6	yes	11.7
2015	Marienhoehe	low	6	Field	SK	Nebria.brevicollis	3.3482	1566	f	19	no	11.65
2015	Marienhoehe	low	6	Field	RH	Carabus.nemoralis	0.0335	1567	m	1	yes	11.65
2015	Marienhoehe	low	6	Field	MW	Pterostichus.oblongopunctatus	1.2835	1568	f	7	no	11.65
2015	Marienhoehe	low	6	Field	SK	Nebria.brevicollis	3.3482	1569	m	1	yes	11.65
2015	Marienhoehe	low	6	Field	MW	Pterostichus.oblongopunctatus	1.2835	1570	m	1	no	11.65
2015	Marienhoehe	low	6	Field	RH	Carabus.nemoralis	0.0335	1571	f	1	yes	11.65
2015	Marienhoehe	low	6	Field	MW	Pterostichus.oblongopunctatus	1.2835	1572	f	31	no	11.65
2015	Marienhoehe	low	6	Field	MW	Nebria.brevicollis	3.3482	1573	f	52	no	11.65
2015	Marienhoehe	low	6	Field	RH	Abax.parallelepipedus	0.1004	1574	m	38	no	11.65
2015	Marienhoehe	low	6	Field	SK	Pterostichus.oblongopunctatus	1.2835	1575	f	8	yes	11.65
2015	Marienhoehe	low	6	Field	MW	Nebria.brevicollis	3.3482	1576	m	15	no	11.65
2015	Marienhoehe	low	6	Field	RH	Pterostichus.oblongopunctatus	1.2835	1577	f	9	yes	11.65
2015	Marienhoehe	low	6	Field	MW	Pterostichus.oblongopunctatus	1.2835	1578	m	5	no	11.65
2015	Marienhoehe	low	6	Field	SK	Pterostichus.oblongopunctatus	1.2835	1579	m	1	yes	11.65
2015	Marienhoehe	low	6	Field	MW	Nebria.brevicollis	3.3482	1580	f	49	no	11.65
2015	Marienhoehe	low	6	Field	RH	Pterostichus.oblongopunctatus	1.2835	1581	f	1	yes	11.65
2015	Marienhoehe	low	6	Field	SK	Pterostichus.oblongopunctatus	1.2835	1582	f	27	no	11.5
2015	Niendorfer.Gehege	low	7	Field	SK	Pterostichus.oblongopunctatus	3.5863	1583	m	43	no	17.8
2015	Niendorfer.Gehege	low	7	Field	RH	Abax.parallelepipedus	0.0149	1584	f	54	no	17.8
2015	Niendorfer.Gehege	low	7	Field	SK	Pterostichus.oblongopunctatus	3.5863	1585	f	7	yes	15.2
2015	Niendorfer.Gehege	low	7	Field	RH	Abax.parallelepipedus	0.0149	1586	f	69	yes	15.2
2015	Niendorfer.Gehege	low	7	Field	SK	Pterostichus.oblongopunctatus	3.5863	1587	m	54	no	15.2
2015	Niendorfer.Gehege	low	7	Field	SK	Pterostichus.oblongopunctatus	3.5863	1588	f	13	no	15.2
2015	Niendorfer.Gehege	low	7	Field	SK	Pterostichus.oblongopunctatus	3.5863	1589	f	23	no	15.2
2015	Niendorfer.Gehege	low	7	Field	SK	Pterostichus.oblongopunctatus	3.5863	1590	m	45	no	13.95
2015	Niendorfer.Gehege	low	7	Field	RH	Nebria.brevicollis	3.244	1591	m	53	no	13.95
2015	Niendorfer.Gehege	low	7	Field	SK	Pterostichus.oblongopunctatus	3.5863	1592	m	19	yes	13.95
2015	Niendorfer.Gehege	low	7	Field	RH	Nebria.brevicollis	3.244	1593	m	54	no	13.95
2015	Niendorfer.Gehege	low	7	Field	SK	Pterostichus.oblongopunctatus	3.5863	1594	f	7	no	13.95
2015	Niendorfer.Gehege	low	7	Field	RH	Nebria.brevicollis	3.244	1595	m	33	no	13.95
2015	Niendorfer.Gehege	low	7	Field	SK	Pterostichus.oblongopunctatus	3.5863	1596	m	8	no	13.2
2015	Niendorfer.Gehege	low	7	Field	RH	Nebria.brevicollis	3.244	1597	f	55	no	13.2
2015	Niendorfer.Gehege	low	7	Field	SK	Pterostichus.oblongopunctatus	3.5863	1598	f	14	no	13.2
2015	Niendorfer.Gehege	low	7	Field	MW	Pterostichus.oblongopunctatus	3.5863	1599	m	35	no	12.8
2015	Niendorfer.Gehege	low	7	Field	RH	Nebria.brevicollis	3.244	1600	f	1	yes	12.8
2015	Niendorfer.Gehege	low	7	Field	SK	Pterostichus.oblongopunctatus	3.5863	1601	m	17	no	12.8
2015	Niendorfer.Gehege	low	7	Field	MW	Pterostichus.oblongopunctatus	3.5863	1602	m	20	yes	12.8
2015	Niendorfer.Gehege	low	7	Field	SK	Pterostichus.oblongopunctatus	3.5863	1603	m	14	no	12.8
2015	Niendorfer.Gehege	low	7	Field	RH	Nebria.brevicollis	3.244	1604	m	19	no	12.8
2015	Niendorfer.Gehege	low	7	Field	MW	Abax.parallelepipedus	0.0149	1605	m	69	no	12.8
2015	Niendorfer.Gehege	low	7	Field	RH	Nebria.brevicollis	3.244	1606	m	30	no	12.8
2015	Niendorfer.Gehege	low	7	Field	SK	Pterostichus.oblongopunctatus	3.5863	1607	m	1	yes	12.8
2015	Niendorfer.Gehege	low	7	Field	MW	Pterostichus.oblongopunctatus	3.5863	1608	f	1	yes	12.75
2015	Niendorfer.Gehege	low	7	Field	RH	Nebria.brevicollis	3.244	1609	f	52	no	12.75
2015	Niendorfer.Gehege	low	7	Field	RH	Nebria.brevicollis	3.244	1610	f	34	yes	12.75
2015	Niendorfer.Gehege	low	7	Field	MW	Pterostichus.oblongopunctatus	3.5863	1611	f	9	yes	12.75
2015	Niendorfer.Gehege	low	7	Field	SK	Pterostichus.oblongopunctatus	3.5863	1612	m	6	no	12.75
2015	Niendorfer.Gehege	low	7	Field	MW	Nebria.brevicollis	3.244	1613	m	47	yes	12.75
2015	Niendorfer.Gehege	low	7	Field	RH	Nebria.brevicollis	3.244	1614	m	43	no	12.75
2015	Niendorfer.Gehege	low	7	Field	SK	Pterostichus.oblongopunctatus	3.5863	1615	m	12	yes	12.6
2015	Niendorfer.Gehege	low	7	Field	RH	Nebria.brevicollis	3.244	1616	f	45	no	12.6
2015	Niendorfer.Gehege	low	7	Field	MW	Nebria.brevicollis	3.244	1617	f	33	no	12.6
2015	Niendorfer.Gehege	low	7	Field	SK	Pterostichus.oblongopunctatus	3.5863	1618	m	22	yes	12.6
2015	Niendorfer.Gehege	low	7	Field	MW	Nebria.brevicollis	3.244	1619	f	60	no	12.6
2015	Niendorfer.Gehege	low	7	Field	MW	Pterostichus.oblongopunctatus	3.5863	1620	m	4	yes	12.6
2015	Niendorfer.Gehege	low	7	Field	MW	Pterostichus.oblongopunctatus	3.5863	1621	f	38	yes	12.6
2015	Niendorfer.Gehege	low	7	Field	MW	Pterostichus.oblongopunctatus	3.5863	1622	m	44	no	12.6
2015	Niendorfer.Gehege	low	7	Field	MW	Pterostichus.oblongopunctatus	3.5863	1623	f	9	no	12.6
2015	Niendorfer.Gehege	low	7	Field	MW	Pterostichus.oblongopunctatus	3.5863	1624	m	53	no	12.6
2015	Niendorfer.Gehege	low	7	Field	MW	Pterostichus.oblongopunctatus	3.5863	1625	m	16	yes	12.6
2015	Niendorfer.Gehege	low	7	Field	SK	Pterostichus.oblongopunctatus	3.5863	1626	f	1	yes	12.6
2015	Niendorfer.Gehege	low	7	Field	RH	Nebria.brevicollis	3.244	1627	f	46	no	12.6
2015	Niendorfer.Gehege	low	7	Field	MW	Pterostichus.oblongopunctatus	3.5863	1628	m	90	yes	12.6
2015	Niendorfer.Gehege	low	7	Field	RH	Nebria.brevicollis	3.244	1629	f	51	no	12.6
2015	Niendorfer.Gehege	low	7	Field	SK	Pterostichus.oblongopunctatus	3.5863	1630	f	6	no	12.6
2015	Niendorfer.Gehege	low	7	Field	RH	Nebria.brevicollis	3.244	1631	f	27	no	12.6
2015	Niendorfer.Gehege	low	7	Field	MW	Pterostichus.oblongopunctatus	3.5863	1632	f	12	no	13.95
2015	Ohmoor	high	7	Field	SK	Nebria.brevicollis	1.5536	1633	m	36	no	14.45
2015	Ohmoor	high	7	Field	MW	Nebria.brevicollis	1.5536	1634	m	82	no	14.45
2015	Ohmoor	high	7	Field	MW	Nebria.brevicollis	1.5536	1635	m	84	no	14.45
2015	Ohmoor	high	7	Field	SK	Nebria.brevicollis	1.5536	1636	m	32	no	14.55
2015	Ohmoor	high	7	Field	MW	Nebria.brevicollis	1.5536	1637	f	33	no	14.55
2015	Ohmoor	high	7	Field	SK	Nebria.brevicollis	1.5536	1638	f	41	no	14.55
2015	Ohmoor	high	7	Field	RH	Nebria.brevicollis	1.5536	1639	m	27	no	14.55
2015	Ohmoor	high	7	Field	RH	Nebria.brevicollis	1.5536	1640	f	27	no	14.55
2015	Ohmoor	high	7	Field	SK	Nebria.brevicollis	1.5536	1641	f	79	no	14.65
2015	Ohmoor	high	7	Field	MW	Nebria.brevicollis	1.5536	1642	f	33	no	14.65
2015	Ohmoor	high	7	Field	SK	Nebria.brevicollis	1.5536	1643	m	1	yes	14.65
2015	Ohmoor	high	7	Field	MW	Nebria.brevicollis	1.5536	1644	f	47	no	14.65
2015	Ohmoor	high	7	Field	RH	Nebria.brevicollis	1.5536	1645	f	50	no	14.65
2015	Ohmoor	high	7	Field	MW	Nebria.brevicollis	1.5536	1646	f	52	no	14.6
2015	Ohmoor	high	7	Field	RH	Nebria.brevicollis	1.5536	1647	m	58	no	14.6
2015	Ohmoor	high	7	Field	SK	Carabus.nemoralis	0.3393	1648	m	28	yes	14.6
2015	Ohmoor	high	7	Field	MW	Carabus.nemoralis	0.3393	1649	m	4	no	14.6
2015	Ohmoor	high	7	Field	RH	Nebria.brevicollis	1.5536	1650	f	33	no	14.6
2015	Ohmoor	high	7	Field	MW	Carabus.nemoralis	0.3393	1651	m	26	no	14.6
2015	Ohmoor	high	7	Field	RH	Nebria.brevicollis	1.5536	1652	m	27	no	14.6
2015	Ohmoor	high	7	Field	SK	Carabus.nemoralis	0.3393	1653	m	15	yes	14.6
2015	Ohmoor	high	7	Field	RH	Nebria.brevicollis	1.5536	1654	f	21	no	14
2015	Ohmoor	high	7	Field	MW	Nebria.brevicollis	1.5536	1655	m	52	no	14
2015	Ohmoor	high	7	Field	RH	Nebria.brevicollis	1.5536	1656	m	62	no	14
2015	Ohmoor	high	7	Field	RH	Nebria.brevicollis	1.5536	1657	f	19	no	14
2015	Ohmoor	high	7	Field	MW	Nebria.brevicollis	1.5536	1658	m	15	no	14
2015	Ohmoor	high	7	Field	RH	Pterostichus.oblongopunctatus	2.3036	1659	m	7	no	14
2015	Ohmoor	high	7	Field	SK	Pterostichus.oblongopunctatus	2.3036	1660	m	49	no	14
2015	Ohmoor	high	7	Field	RH	Nebria.brevicollis	1.5536	1661	f	65	no	14.6
2015	Ohmoor	high	7	Field	MW	Pterostichus.oblongopunctatus	2.3036	1662	f	10	no	14.6
2015	Ohmoor	high	7	Field	RH	Carabus.nemoralis	0.3393	1663	f	28	no	14.6
2015	Borsteler.Jaeger	high	7	Field	MW	Abax.parallelepipedus	0.5952	1664	f	47	yes	14.9
2015	Borsteler.Jaeger	high	7	Field	SK	Carabus.nemoralis	0.253	1665	m	15	no	14.9
2015	Borsteler.Jaeger	high	7	Field	MW	Nebria.brevicollis	3.1696	1666	m	56	no	14.9
2015	Borsteler.Jaeger	high	7	Field	SK	Pterostichus.oblongopunctatus	1.503	1667	f	59	no	14.65
2015	Borsteler.Jaeger	high	7	Field	MW	Nebria.brevicollis	3.1696	1668	f	57	no	14.65
2015	Borsteler.Jaeger	high	7	Field	MW	Nebria.brevicollis	3.1696	1669	f	68	no	14.65
2015	Borsteler.Jaeger	high	7	Field	RH	Abax.parallelepipedus	0.5952	1670	f	14	yes	14.65
2015	Borsteler.Jaeger	high	7	Field	SK	Nebria.brevicollis	3.1696	1671	m	11	yes	14.65
2015	Borsteler.Jaeger	high	7	Field	MW	Nebria.brevicollis	3.1696	1672	m	46	no	14.65
2015	Borsteler.Jaeger	high	7	Field	RH	Abax.parallelepipedus	0.5952	1673	m	71	no	14.65
2015	Borsteler.Jaeger	high	7	Field	SK	Carabus.nemoralis	0.253	1674	f	7	yes	14.65
2015	Borsteler.Jaeger	high	7	Field	MW	Nebria.brevicollis	3.1696	1675	f	64	no	14.65
2015	Borsteler.Jaeger	high	7	Field	RH	Abax.parallelepipedus	0.5952	1676	m	44	yes	14.65
2015	Borsteler.Jaeger	high	7	Field	MW	Nebria.brevicollis	3.1696	1677	f	27	no	14.65
2015	Borsteler.Jaeger	high	7	Field	SK	Carabus.nemoralis	0.253	1678	m	28	no	14.65
2015	Borsteler.Jaeger	high	7	Field	MW	Nebria.brevicollis	3.1696	1679	f	54	no	14.65
2015	Borsteler.Jaeger	high	7	Field	RH	Abax.parallelepipedus	0.5952	1680	f	1	no	14.65
2015	Borsteler.Jaeger	high	7	Field	SK	Carabus.nemoralis	0.253	1681	m	16	no	14.65
2015	Borsteler.Jaeger	high	7	Field	MW	Nebria.brevicollis	3.1696	1682	m	13	yes	14.65
2015	Borsteler.Jaeger	high	7	Field	RH	Abax.parallelepipedus	0.5952	1683	m	84	no	14.6
2015	Borsteler.Jaeger	high	7	Field	SK	Carabus.nemoralis	0.253	1684	f	1	yes	14.6
2015	Borsteler.Jaeger	high	7	Field	MW	Pterostichus.oblongopunctatus	1.503	1685	f	55	no	14.6
2015	Borsteler.Jaeger	high	7	Field	MW	Pterostichus.oblongopunctatus	1.503	1686	m	38	no	14.6
2015	Borsteler.Jaeger	high	7	Field	SK	Carabus.nemoralis	0.253	1687	f	8	no	14.6
2015	Borsteler.Jaeger	high	7	Field	MW	Nebria.brevicollis	3.1696	1688	m	16	no	14.6
2015	Borsteler.Jaeger	high	7	Field	RH	Pterostichus.oblongopunctatus	1.503	1689	f	11	no	14.65
2015	Borsteler.Jaeger	high	7	Field	SK	Carabus.nemoralis	0.253	1690	m	30	no	14.65
2015	Borsteler.Jaeger	high	7	Field	MW	Nebria.brevicollis	3.1696	1691	m	78	no	14.65
2015	Borsteler.Jaeger	high	7	Field	MW	Abax.parallelepipedus	0.5952	1692	f	80	no	14.65
2015	Borsteler.Jaeger	high	7	Field	RH	Pterostichus.oblongopunctatus	1.503	1693	m	3	no	14.65
2015	Borsteler.Jaeger	high	7	Field	SK	Carabus.nemoralis	0.253	1694	m	22	yes	14.65
2015	Borsteler.Jaeger	high	7	Field	RH	Pterostichus.oblongopunctatus	1.503	1695	f	50	yes	14.65
2015	Borsteler.Jaeger	high	7	Field	MW	Abax.parallelepipedus	0.5952	1696	m	22	no	14.65
2015	Borsteler.Jaeger	high	7	Field	MW	Nebria.brevicollis	3.1696	1697	f	35	no	14.85
2015	Borsteler.Jaeger	high	7	Field	SK	Nebria.brevicollis	3.1696	1698	f	33	no	14.85
2015	Borsteler.Jaeger	high	7	Field	MW	Nebria.brevicollis	3.1696	1699	f	42	no	14.85
2015	Borsteler.Jaeger	high	7	Field	RH	Pterostichus.oblongopunctatus	1.503	1700	m	1	no	14.85
2015	Borsteler.Jaeger	high	7	Field	SK	Nebria.brevicollis	3.1696	1701	m	58	no	14.85
2015	Borsteler.Jaeger	high	7	Field	RH	Pterostichus.oblongopunctatus	1.503	1702	f	7	no	14.85
2015	Borsteler.Jaeger	high	7	Field	MW	Nebria.brevicollis	3.1696	1703	m	45	no	14.85
2015	Borsteler.Jaeger	high	7	Field	RH	Pterostichus.oblongopunctatus	1.503	1704	f	17	no	14.85
2015	Borsteler.Jaeger	high	7	Field	SK	Nebria.brevicollis	3.1696	1705	f	46	no	14.95
2015	Borsteler.Jaeger	high	7	Field	MW	Nebria.brevicollis	3.1696	1706	m	58	no	14.95
2015	Borsteler.Jaeger	high	7	Field	RH	Pterostichus.oblongopunctatus	1.503	1707	m	17	no	14.95
2015	Borsteler.Jaeger	high	7	Field	MW	Nebria.brevicollis	3.1696	1708	f	38	no	14.95
2015	Borsteler.Jaeger	high	7	Field	RH	Nebria.brevicollis	3.1696	1709	m	1	yes	14.95
2015	Borsteler.Jaeger	high	7	Field	SK	Nebria.brevicollis	3.1696	1710	f	68	no	14.95
2015	Borsteler.Jaeger	high	7	Field	MW	Nebria.brevicollis	3.1696	1711	m	1	yes	14.95
2015	Borsteler.Jaeger	high	7	Field	SK	Nebria.brevicollis	3.1696	1712	m	73	no	14.95
2015	Borsteler.Jaeger	high	7	Field	RH	Nebria.brevicollis	3.1696	1713	f	27	no	14.95
2015	Borsteler.Jaeger	high	7	Field	SK	Nebria.brevicollis	3.1696	1714	m	50	no	14.95
2015	Borsteler.Jaeger	high	7	Field	MW	Nebria.brevicollis	3.1696	1715	f	38	no	14.95
2015	Borsteler.Jaeger	high	7	Field	MW	Nebria.brevicollis	3.1696	1716	m	36	no	14.75
2015	Borsteler.Jaeger	high	7	Field	RH	Nebria.brevicollis	3.1696	1717	f	42	no	14.75
2015	Borsteler.Jaeger	high	7	Field	SK	Nebria.brevicollis	3.1696	1718	m	51	no	14.75
2015	Borsteler.Jaeger	high	7	Field	MW	Nebria.brevicollis	3.1696	1719	f	66	no	14.75
2015	Borsteler.Jaeger	high	7	Field	RH	Nebria.brevicollis	3.1696	1720	f	1	no	14.75
2015	Borsteler.Jaeger	high	7	Field	SK	Nebria.brevicollis	3.1696	1721	f	71	no	14.75
2015	Borsteler.Jaeger	high	7	Field	MW	Nebria.brevicollis	3.1696	1722	f	45	no	14.75
2015	Borsteler.Jaeger	high	7	Field	RH	Nebria.brevicollis	3.1696	1723	m	1	yes	14.75
2015	Stadtpark	low	7	Field	RH	Nebria.brevicollis	1.9107	1724	m	45	no	14.9
2015	Stadtpark	low	7	Field	MW	Pterostichus.oblongopunctatus	0.7321	1725	f	1	no	14.9
2015	Stadtpark	low	7	Field	MW	Nebria.brevicollis	1.9107	1726	m	44	no	14.9
2015	Stadtpark	low	7	Field	RH	Nebria.brevicollis	1.9107	1727	f	61	no	14.9
2015	Stadtpark	low	7	Field	MW	Nebria.brevicollis	1.9107	1728	f	1	yes	14.55
2015	Stadtpark	low	7	Field	RH	Nebria.brevicollis	1.9107	1729	f	22	no	14.55
2015	Stadtpark	low	7	Field	SK	Nebria.brevicollis	1.9107	1730	m	10	yes	14.55
2015	Stadtpark	low	7	Field	MW	Nebria.brevicollis	1.9107	1731	f	56	no	14.55
2015	Stadtpark	low	7	Field	RH	Nebria.brevicollis	1.9107	1732	f	37	no	14.55
2015	Stadtpark	low	7	Field	SK	Pterostichus.oblongopunctatus	0.7321	1733	m	1	no	14.55
2015	Stadtpark	low	7	Field	MW	Pterostichus.oblongopunctatus	0.7321	1734	m	49	no	14.55
2015	Stadtpark	low	7	Field	RH	Nebria.brevicollis	1.9107	1735	m	26	no	14.55
2015	Stadtpark	low	7	Field	SK	Nebria.brevicollis	1.9107	1736	f	35	no	14.55
2015	Stadtpark	low	7	Field	MW	Pterostichus.oblongopunctatus	0.7321	1737	f	25	no	14.55
2015	Stadtpark	low	7	Field	SK	Nebria.brevicollis	1.9107	1738	m	40	no	17.8
2015	Stadtpark	low	7	Field	RH	Nebria.brevicollis	1.9107	1739	f	1	no	17.8
2015	Stadtpark	low	7	Field	MW	Pterostichus.oblongopunctatus	0.7321	1740	f	40	no	17.8
2015	Stadtpark	low	7	Field	RH	Nebria.brevicollis	1.9107	1741	f	1	no	17.8
2015	Meyerspark	high	7	Field	MW	Pterostichus.oblongopunctatus	0.692	1742	f	1	no	16.35
2015	Meyerspark	high	7	Field	MW	Pterostichus.oblongopunctatus	0.692	1743	f	12	yes	15.1
2015	Meyerspark	high	7	Field	RH	Carabus.nemoralis	0.0335	1744	m	5	no	15.1
2015	Meyerspark	high	7	Field	MW	Pterostichus.oblongopunctatus	0.692	1745	m	1	yes	15.1
2015	Meyerspark	high	7	Field	RH	Abax.parallelepipedus	0.1897	1746	m	95	no	15.1
2015	Meyerspark	high	7	Field	MW	Pterostichus.oblongopunctatus	0.692	1747	f	1	no	15.1
2015	Meyerspark	high	7	Field	RH	Abax.parallelepipedus	0.1897	1748	f	106	no	15.1
2015	Meyerspark	high	7	Field	MW	Pterostichus.oblongopunctatus	0.692	1749	f	1	yes	14.5
2015	Meyerspark	high	7	Field	MW	Pterostichus.oblongopunctatus	0.692	1750	m	16	no	14.5
2015	Meyerspark	high	7	Field	RH	Abax.parallelepipedus	0.1897	1751	f	97	no	14.5
2015	Meyerspark	high	7	Field	MW	Pterostichus.oblongopunctatus	0.692	1752	f	13	no	14.5
2015	Meyerspark	high	7	Field	MW	Pterostichus.oblongopunctatus	0.692	1753	f	62	no	14.5
2015	Meyerspark	high	7	Field	RH	Abax.parallelepipedus	0.1897	1754	m	110	no	14.5
2015	Meyerspark	high	7	Field	SK	Pterostichus.oblongopunctatus	0.692	1755	f	11	no	14.5
2015	Meyerspark	high	7	Field	MW	Abax.parallelepipedus	0.1897	1756	m	94	no	14.5
2015	Meyerspark	high	7	Field	RH	Abax.parallelepipedus	0.1897	1757	m	61	yes	14.35
2015	Meyerspark	high	7	Field	SK	Pterostichus.oblongopunctatus	0.692	1758	m	38	no	14.35
2015	Meyerspark	high	7	Field	MW	Abax.parallelepipedus	0.1897	1759	m	66	no	14.35
2015	Meyerspark	high	7	Field	SK	Pterostichus.oblongopunctatus	0.692	1760	f	17	no	14.35
2015	Meyerspark	high	7	Field	RH	Abax.parallelepipedus	0.1897	1761	f	73	no	14.35
2015	Meyerspark	high	7	Field	MW	Abax.parallelepipedus	0.1897	1762	m	85	no	14.35
2015	Meyerspark	high	7	Field	SK	Nebria.brevicollis	0.3237	1763	f	36	no	14.35
2015	Meyerspark	high	7	Field	RH	Abax.parallelepipedus	0.1897	1764	f	90	no	14.35
2015	Meyerspark	high	7	Field	MW	Abax.parallelepipedus	0.1897	1765	f	77	no	14.35
2015	Meyerspark	high	7	Field	SK	Abax.parallelepipedus	0.1897	1766	m	37	no	16.2
2015	Meyerspark	high	7	Field	MW	Nebria.brevicollis	0.3237	1767	m	68	yes	16.2
2015	Meyerspark	high	7	Field	RH	Pterostichus.oblongopunctatus	0.692	1768	f	17	no	16.2
2015	Meyerspark	high	7	Field	RH	Pterostichus.oblongopunctatus	0.692	1769	m	32	yes	16.2
2015	Meyerspark	high	7	Field	SK	Nebria.brevicollis	0.3237	1770	m	73	no	16.2
2015	Meyerspark	high	7	Field	RH	Pterostichus.oblongopunctatus	0.692	1771	f	1	yes	16.2
2015	Meyerspark	high	7	Field	SK	Nebria.brevicollis	0.3237	1772	m	26	no	16.2
2015	Fischbeker.Heide	low	7	Field	SK	Pterostichus.oblongopunctatus	3.1138	1773	f	26	no	15.95
2015	Fischbeker.Heide	low	7	Field	RH	Pterostichus.oblongopunctatus	3.1138	1774	f	5	yes	15.95
2015	Fischbeker.Heide	low	7	Field	SK	Pterostichus.oblongopunctatus	3.1138	1775	f	11	no	15.95
2015	Fischbeker.Heide	low	7	Field	RH	Pterostichus.oblongopunctatus	3.1138	1776	m	18	yes	15.95
2015	Fischbeker.Heide	low	7	Field	RH	Pterostichus.oblongopunctatus	3.1138	1777	f	14	no	15.95
2015	Fischbeker.Heide	low	7	Field	SK	Pterostichus.oblongopunctatus	3.1138	1778	m	26	no	15.95
2015	Fischbeker.Heide	low	7	Field	RH	Pterostichus.oblongopunctatus	3.1138	1779	f	1	yes	16
2015	Fischbeker.Heide	low	7	Field	SK	Pterostichus.oblongopunctatus	3.1138	1780	f	12	no	16
2015	Fischbeker.Heide	low	7	Field	RH	Pterostichus.oblongopunctatus	3.1138	1781	f	21	no	16
2015	Fischbeker.Heide	low	7	Field	SK	Pterostichus.oblongopunctatus	3.1138	1782	f	21	no	16
2015	Fischbeker.Heide	low	7	Field	RH	Pterostichus.oblongopunctatus	3.1138	1783	f	14	yes	16
2015	Fischbeker.Heide	low	7	Field	SK	Pterostichus.oblongopunctatus	3.1138	1784	m	22	no	16
2015	Fischbeker.Heide	low	7	Field	RH	Pterostichus.oblongopunctatus	3.1138	1785	m	15	no	16
2015	Fischbeker.Heide	low	7	Field	SK	Pterostichus.oblongopunctatus	3.1138	1786	m	19	no	16.25
2015	Fischbeker.Heide	low	7	Field	RH	Pterostichus.oblongopunctatus	3.1138	1787	f	15	no	16.25
2015	Fischbeker.Heide	low	7	Field	RH	Pterostichus.oblongopunctatus	3.1138	1788	m	26	no	16.25
2015	Fischbeker.Heide	low	7	Field	SK	Pterostichus.oblongopunctatus	3.1138	1789	f	20	no	16.25
2015	Fischbeker.Heide	low	7	Field	RH	Pterostichus.oblongopunctatus	3.1138	1790	f	11	no	16.25
2015	Fischbeker.Heide	low	7	Field	SK	Pterostichus.oblongopunctatus	3.1138	1791	m	19	no	16.25
2015	Fischbeker.Heide	low	7	Field	MW	Abax.parallelepipedus	0	1792	m	43	no	16.6
2015	Fischbeker.Heide	low	7	Field	RH	Pterostichus.oblongopunctatus	3.1138	1793	f	28	no	16.6
2015	Fischbeker.Heide	low	7	Field	SK	Pterostichus.oblongopunctatus	3.1138	1794	f	13	no	16.6
2015	Fischbeker.Heide	low	7	Field	MW	Pterostichus.oblongopunctatus	3.1138	1795	f	17	no	16.6
2015	Fischbeker.Heide	low	7	Field	RH	Pterostichus.oblongopunctatus	3.1138	1796	f	8	no	16.6
2015	Fischbeker.Heide	low	7	Field	MW	Pterostichus.oblongopunctatus	3.1138	1797	m	24	no	16.6
2015	Fischbeker.Heide	low	7	Field	RH	Pterostichus.oblongopunctatus	3.1138	1798	m	11	no	16.6
2015	Fischbeker.Heide	low	7	Field	MW	Pterostichus.oblongopunctatus	3.1138	1799	m	29	no	16.6
2015	Fischbeker.Heide	low	7	Field	RH	Pterostichus.oblongopunctatus	3.1138	1800	f	15	no	16.6
2015	Fischbeker.Heide	low	7	Field	MW	Pterostichus.oblongopunctatus	3.1138	1801	f	23	no	17.7
2015	Fischbeker.Heide	low	7	Field	MW	Pterostichus.oblongopunctatus	3.1138	1802	m	1	no	17.7
2015	Fischbeker.Heide	low	7	Field	RH	Pterostichus.oblongopunctatus	3.1138	1803	m	26	yes	17.7
2015	Marienhoehe	low	7	Field	SK	Carabus.nemoralis	0.0335	1804	m	8	yes	18.75
2015	Marienhoehe	low	7	Field	SK	Carabus.nemoralis	0.0335	1805	m	40	no	18.75
2015	Marienhoehe	low	7	Field	SK	Carabus.nemoralis	0.0335	1806	m	15	yes	18.75
2015	Marienhoehe	low	7	Field	RH	Abax.parallelepipedus	0.1004	1807	m	10	yes	18.5
2015	Marienhoehe	low	7	Field	SK	Pterostichus.oblongopunctatus	1.2835	1808	f	19	yes	18.5
2015	Marienhoehe	low	7	Field	RH	Abax.parallelepipedus	0.1004	1809	m	85	no	18.5
2015	Marienhoehe	low	7	Field	SK	Pterostichus.oblongopunctatus	1.2835	1810	m	30	no	18.15
2015	Marienhoehe	low	7	Field	RH	Carabus.nemoralis	0.0335	1811	m	1	yes	18.15
2015	Marienhoehe	low	7	Field	SK	Pterostichus.oblongopunctatus	1.2835	1812	m	25	no	18.15
2015	Marienhoehe	low	7	Field	SK	Pterostichus.oblongopunctatus	1.2835	1813	f	28	no	18.15
2015	Marienhoehe	low	7	Field	RH	Carabus.nemoralis	0.0335	1814	m	1	yes	18.15
2015	Marienhoehe	low	7	Field	SK	Pterostichus.oblongopunctatus	1.2835	1815	f	17	no	18.4
2015	Marienhoehe	low	7	Field	MW	Abax.parallelepipedus	0.1004	1816	m	38	no	18.4
2015	Marienhoehe	low	7	Field	SK	Nebria.brevicollis	3.3482	1817	m	54	no	18.4
2015	Marienhoehe	low	7	Field	MW	Carabus.nemoralis	0.0335	1818	m	34	yes	18.4
2015	Marienhoehe	low	7	Field	RH	Nebria.brevicollis	3.3482	1819	m	54	no	18.4
2015	Marienhoehe	low	7	Field	SK	Pterostichus.oblongopunctatus	1.2835	1820	m	1	no	18.4
2015	Marienhoehe	low	7	Field	RH	Nebria.brevicollis	3.3482	1821	f	56	no	18.4
2015	Marienhoehe	low	7	Field	MW	Carabus.nemoralis	0.0335	1822	m	39	yes	18.35
2015	Marienhoehe	low	7	Field	SK	Pterostichus.oblongopunctatus	1.2835	1823	f	1	yes	18.35
2015	Marienhoehe	low	7	Field	RH	Nebria.brevicollis	3.3482	1824	m	29	no	18.35
2015	Marienhoehe	low	7	Field	MW	Carabus.nemoralis	0.0335	1825	m	26	yes	18.35
2015	Marienhoehe	low	7	Field	SK	Pterostichus.oblongopunctatus	1.2835	1826	f	1	no	18.35
2015	Marienhoehe	low	7	Field	RH	Nebria.brevicollis	3.3482	1827	f	102	no	18.35
2015	Marienhoehe	low	7	Field	MW	Pterostichus.oblongopunctatus	1.2835	1828	f	15	no	18.35
2015	Marienhoehe	low	7	Field	SK	Pterostichus.oblongopunctatus	1.2835	1829	f	19	no	18.35
2015	Marienhoehe	low	7	Field	RH	Nebria.brevicollis	3.3482	1830	m	27	no	18.35
2015	Marienhoehe	low	7	Field	MW	Pterostichus.oblongopunctatus	1.2835	1831	m	13	no	18.35
2015	Marienhoehe	low	7	Field	SK	Pterostichus.oblongopunctatus	1.2835	1832	m	12	yes	18.4
2015	Marienhoehe	low	7	Field	RH	Nebria.brevicollis	3.3482	1833	m	45	no	18.4
2015	Marienhoehe	low	7	Field	MW	Pterostichus.oblongopunctatus	1.2835	1834	m	1	yes	18.4
2015	Marienhoehe	low	7	Field	RH	Nebria.brevicollis	3.3482	1835	m	28	no	18.4
2015	Marienhoehe	low	7	Field	SK	Pterostichus.oblongopunctatus	1.2835	1836	m	45	no	18.4
2015	Marienhoehe	low	7	Field	MW	Pterostichus.oblongopunctatus	1.2835	1837	m	44	no	18.4
2015	Marienhoehe	low	7	Field	RH	Nebria.brevicollis	3.3482	1838	f	1	no	18.4
2015	Marienhoehe	low	7	Field	SK	Pterostichus.oblongopunctatus	1.2835	1839	f	11	no	18.4
2015	Marienhoehe	low	7	Field	MW	Pterostichus.oblongopunctatus	1.2835	1840	m	6	no	18.4
2015	Marienhoehe	low	7	Field	RH	Nebria.brevicollis	3.3482	1841	f	21	no	18.4
2015	Marienhoehe	low	7	Field	MW	Pterostichus.oblongopunctatus	1.2835	1842	m	15	no	18.25
2015	Marienhoehe	low	7	Field	MW	Nebria.brevicollis	3.3482	1843	f	9	yes	18.25
2015	Marienhoehe	low	7	Field	MW	Nebria.brevicollis	3.3482	1844	m	29	yes	18.25
2015	Marienhoehe	low	7	Field	MW	Nebria.brevicollis	3.3482	1845	f	8	yes	18.3
2015	Marienhoehe	low	7	Field	MW	Nebria.brevicollis	3.3482	1846	f	36	no	18.3
2015	Marienhoehe	low	7	Field	MW	Nebria.brevicollis	3.3482	1847	m	31	no	18.3
2015	Marienhoehe	low	7	Field	MW	Nebria.brevicollis	3.3482	1848	f	90	no	18.3
2015	Marienhoehe	low	7	Field	MW	Nebria.brevicollis	3.3482	1849	f	29	no	18.25
2015	Marienhoehe	low	7	Field	MW	Nebria.brevicollis	3.3482	1850	m	1	yes	18.25
2015	Marienhoehe	low	7	Field	MW	Nebria.brevicollis	3.3482	1851	m	19	no	18.25
2015	Marienhoehe	low	7	Field	MW	Nebria.brevicollis	3.3482	1852	f	55	no	18.5
2015	Marienhoehe	low	7	Field	MW	Abax.parallelepipedus	0.1004	1853	m	114	no	18.5
2015	Marienhoehe	low	7	Field	MW	Nebria.brevicollis	3.3482	1854	f	1	no	18.5
2015	Marienhoehe	low	7	Field	MW	Nebria.brevicollis	3.3482	1855	m	1	no	18.5
2015	Marienhoehe	low	7	Field	MW	Nebria.brevicollis	3.3482	1856	f	43	no	18.65
2015	Marienhoehe	low	7	Field	MW	Nebria.brevicollis	3.3482	1857	m	24	no	18.65
2015	Marienhoehe	low	7	Field	MW	Nebria.brevicollis	3.3482	1858	m	89	no	18.65
2015	Marienhoehe	low	7	Field	MW	Nebria.brevicollis	3.3482	1859	m	34	no	18.65
2015	Marienhoehe	low	7	Field	MW	Nebria.brevicollis	3.3482	1860	m	53	no	18.95
2015	Bornmoor	high	7	Field	RH	Abax.parallelepipedus	0.119	1861	f	70	no	18.85
2015	Bornmoor	high	7	Field	RH	Abax.parallelepipedus	0.119	1862	m	37	no	18.85
2015	Bornmoor	high	7	Field	RH	Abax.parallelepipedus	0.119	1863	m	90	no	18.85
2015	Bornmoor	high	7	Field	RH	Carabus.nemoralis	0.5714	1864	m	7	no	18.85
2015	Bornmoor	high	7	Field	SK	Carabus.nemoralis	0.5714	1865	m	19	yes	18.6
2015	Bornmoor	high	7	Field	MW	Carabus.nemoralis	0.5714	1866	m	34	yes	18.6
2015	Bornmoor	high	7	Field	RH	Carabus.nemoralis	0.5714	1867	m	1	yes	18.6
2015	Bornmoor	high	7	Field	MW	Carabus.nemoralis	0.5714	1868	m	16	no	18.6
2015	Bornmoor	high	7	Field	RH	Carabus.nemoralis	0.5714	1869	m	5	no	18.6
2015	Bornmoor	high	7	Field	SK	Carabus.nemoralis	0.5714	1870	m	7	no	18.6
2015	Bornmoor	high	7	Field	MW	Carabus.nemoralis	0.5714	1871	m	19	yes	18.6
2015	Bornmoor	high	7	Field	SK	Carabus.nemoralis	0.5714	1872	m	34	yes	19.65
2015	Bornmoor	high	7	Field	RH	Carabus.nemoralis	0.5714	1873	m	8	yes	19.65
2015	Bornmoor	high	7	Field	MW	Carabus.nemoralis	0.5714	1874	m	27	yes	19.65
2015	Bornmoor	high	7	Field	RH	Carabus.nemoralis	0.5714	1875	m	20	no	19.65
2015	Bornmoor	high	7	Field	SK	Abax.parallelepipedus	0.119	1876	m	116	no	19.65
2015	Bornmoor	high	7	Field	MW	Carabus.nemoralis	0.5714	1877	m	29	no	19.65
2015	Bornmoor	high	7	Field	SK	Carabus.nemoralis	0.5714	1878	m	16	yes	19.65
2015	Bornmoor	high	7	Field	MW	Carabus.nemoralis	0.5714	1879	m	7	yes	19.65
2015	Niendorfer.Gehege	low	8	Field	MW	Pterostichus.oblongopunctatus	3.5863	1880	f	1	yes	16.25
2015	Niendorfer.Gehege	low	8	Field	MW	Pterostichus.oblongopunctatus	3.5863	1881	m	34	no	16.65
2015	Niendorfer.Gehege	low	8	Field	MW	Pterostichus.oblongopunctatus	3.5863	1882	f	3	yes	16.65
2015	Niendorfer.Gehege	low	8	Field	MW	Pterostichus.oblongopunctatus	3.5863	1883	f	18	no	16.65
2015	Niendorfer.Gehege	low	8	Field	MW	Pterostichus.oblongopunctatus	3.5863	1884	m	35	no	16.65
2015	Niendorfer.Gehege	low	8	Field	MW	Pterostichus.oblongopunctatus	3.5863	1885	f	5	no	15.65
2015	Niendorfer.Gehege	low	8	Field	MW	Pterostichus.oblongopunctatus	3.5863	1886	f	14	no	15.65
2015	Niendorfer.Gehege	low	8	Field	MW	Pterostichus.oblongopunctatus	3.5863	1887	f	24	no	15.65
2015	Niendorfer.Gehege	low	8	Field	RH	Nebria.brevicollis	3.244	1888	f	80	no	15.65
2015	Niendorfer.Gehege	low	8	Field	MW	Pterostichus.oblongopunctatus	3.5863	1889	f	12	no	15.65
2015	Niendorfer.Gehege	low	8	Field	SK	Pterostichus.oblongopunctatus	3.5863	1890	f	14	no	15.45
2015	Niendorfer.Gehege	low	8	Field	MW	Nebria.brevicollis	3.244	1891	f	32	no	15.45
2015	Niendorfer.Gehege	low	8	Field	RH	Nebria.brevicollis	3.244	1892	m	78	no	15.45
2015	Niendorfer.Gehege	low	8	Field	SK	Pterostichus.oblongopunctatus	3.5863	1893	f	2	no	15.45
2015	Niendorfer.Gehege	low	8	Field	RH	Nebria.brevicollis	3.244	1894	f	54	no	15.45
2015	Niendorfer.Gehege	low	8	Field	SK	Pterostichus.oblongopunctatus	3.5863	1895	f	31	yes	15.45
2015	Niendorfer.Gehege	low	8	Field	MW	Pterostichus.oblongopunctatus	3.5863	1896	m	7	no	15.45
2015	Niendorfer.Gehege	low	8	Field	RH	Nebria.brevicollis	3.244	1897	m	64	no	15.45
2015	Niendorfer.Gehege	low	8	Field	MW	Nebria.brevicollis	3.244	1898	f	38	no	15.45
2015	Niendorfer.Gehege	low	8	Field	RH	Nebria.brevicollis	3.244	1899	m	43	no	15.45
2015	Niendorfer.Gehege	low	8	Field	SK	Pterostichus.oblongopunctatus	3.5863	1900	m	46	no	15.1
2015	Niendorfer.Gehege	low	8	Field	MW	Nebria.brevicollis	3.244	1901	m	35	no	15.1
2015	Niendorfer.Gehege	low	8	Field	RH	Nebria.brevicollis	3.244	1902	m	56	no	15.1
2015	Niendorfer.Gehege	low	8	Field	SK	Pterostichus.oblongopunctatus	3.5863	1903	f	42	no	15.1
2015	Niendorfer.Gehege	low	8	Field	MW	Nebria.brevicollis	3.244	1904	m	19	no	15.1
2015	Niendorfer.Gehege	low	8	Field	SK	Pterostichus.oblongopunctatus	3.5863	1905	f	13	no	15.1
2015	Niendorfer.Gehege	low	8	Field	MW	Nebria.brevicollis	3.244	1906	f	37	no	15.1
2015	Niendorfer.Gehege	low	8	Field	RH	Nebria.brevicollis	3.244	1907	f	6	no	15.1
2015	Niendorfer.Gehege	low	8	Field	SK	Pterostichus.oblongopunctatus	3.5863	1908	f	20	no	14.55
2015	Niendorfer.Gehege	low	8	Field	MW	Nebria.brevicollis	3.244	1909	m	20	no	14.55
2015	Niendorfer.Gehege	low	8	Field	SK	Pterostichus.oblongopunctatus	3.5863	1910	m	18	no	14.55
2015	Niendorfer.Gehege	low	8	Field	MW	Pterostichus.oblongopunctatus	3.5863	1911	f	6	no	14.55
2015	Niendorfer.Gehege	low	8	Field	RH	Nebria.brevicollis	3.244	1912	m	49	no	14.55
2015	Niendorfer.Gehege	low	8	Field	SK	Pterostichus.oblongopunctatus	3.5863	1913	f	16	no	14.55
2015	Niendorfer.Gehege	low	8	Field	MW	Pterostichus.oblongopunctatus	3.5863	1914	f	17	yes	14.55
2015	Niendorfer.Gehege	low	8	Field	RH	Nebria.brevicollis	3.244	1915	f	41	no	14.55
2015	Niendorfer.Gehege	low	8	Field	SK	Nebria.brevicollis	3.244	1916	m	42	no	14.55
2015	Niendorfer.Gehege	low	8	Field	MW	Nebria.brevicollis	3.244	1917	f	64	no	14.45
2015	Niendorfer.Gehege	low	8	Field	RH	Nebria.brevicollis	3.244	1918	f	30	no	14.45
2015	Niendorfer.Gehege	low	8	Field	MW	Nebria.brevicollis	3.244	1919	m	82	no	14.45
2015	Niendorfer.Gehege	low	8	Field	SK	Nebria.brevicollis	3.244	1920	m	62	no	14.45
2015	Niendorfer.Gehege	low	8	Field	SK	Nebria.brevicollis	3.244	1921	f	79	no	14.45
2015	Niendorfer.Gehege	low	8	Field	MW	Nebria.brevicollis	3.244	1922	f	69	no	14.45
2015	Niendorfer.Gehege	low	8	Field	RH	Nebria.brevicollis	3.244	1923	f	62	no	14.45
2015	Niendorfer.Gehege	low	8	Field	MW	Nebria.brevicollis	3.244	1924	f	56	no	14.45
2015	Niendorfer.Gehege	low	8	Field	SK	Nebria.brevicollis	3.244	1925	m	80	no	14.45
2015	Niendorfer.Gehege	low	8	Field	RH	Nebria.brevicollis	3.244	1926	f	41	no	14.45
2015	Niendorfer.Gehege	low	8	Field	MW	Nebria.brevicollis	3.244	1927	m	51	no	14.75
2015	Niendorfer.Gehege	low	8	Field	SK	Nebria.brevicollis	3.244	1928	f	48	no	14.75
2015	Niendorfer.Gehege	low	8	Field	MW	Nebria.brevicollis	3.244	1929	m	30	no	14.75
2015	Niendorfer.Gehege	low	8	Field	RH	Nebria.brevicollis	3.244	1930	f	51	no	14.75
2015	Niendorfer.Gehege	low	8	Field	SK	Nebria.brevicollis	3.244	1931	m	42	no	14.75
2015	Niendorfer.Gehege	low	8	Field	MW	Nebria.brevicollis	3.244	1932	f	29	no	14.75
2015	Niendorfer.Gehege	low	8	Field	RH	Nebria.brevicollis	3.244	1933	f	77	no	14.75
2015	Niendorfer.Gehege	low	8	Field	SK	Nebria.brevicollis	3.244	1934	m	44	no	14.75
2015	Niendorfer.Gehege	low	8	Field	MW	Nebria.brevicollis	3.244	1935	m	66	no	14.75
2015	Niendorfer.Gehege	low	8	Field	RH	Nebria.brevicollis	3.244	1936	f	21	no	14.75
2015	Niendorfer.Gehege	low	8	Field	SK	Nebria.brevicollis	3.244	1937	m	66	no	15.6
2015	Niendorfer.Gehege	low	8	Field	MW	Nebria.brevicollis	3.244	1938	f	48	no	15.6
2015	Bornmoor	high	8	Field	SK	Pterostichus.oblongopunctatus	0.1429	1939	m	19	no	15.55
2015	Ohmoor	high	8	Field	MW	Pterostichus.oblongopunctatus	2.3036	1940	f	18	no	15.55
2015	Ohmoor	high	8	Field	RH	Nebria.brevicollis	1.5536	1941	m	86	no	14.9
2015	Ohmoor	high	8	Field	RH	Nebria.brevicollis	1.5536	1942	m	32	no	14.9
2015	Ohmoor	high	8	Field	RH	Nebria.brevicollis	1.5536	1943	f	35	no	15.1
2015	Ohmoor	high	8	Field	RH	Carabus.nemoralis	0.3393	1944	m	9	no	15.1
2015	Ohmoor	high	8	Field	MW	Pterostichus.oblongopunctatus	2.3036	1945	f	24	no	15.1
2015	Ohmoor	high	8	Field	RH	Pterostichus.oblongopunctatus	2.3036	1946	m	39	no	15.1
2015	Bornmoor	high	8	Field	SK	Nebria.brevicollis	0.4405	1947	f	59	no	15.1
2015	Ohmoor	high	8	Field	MW	Nebria.brevicollis	1.5536	1948	m	8	yes	15.1
2015	Ohmoor	high	8	Field	RH	Pterostichus.oblongopunctatus	2.3036	1949	f	13	no	15.1
2015	Bornmoor	high	8	Field	SK	Pterostichus.oblongopunctatus	0.1429	1950	f	12	no	15.1
2015	Ohmoor	high	8	Field	MW	Nebria.brevicollis	1.5536	1951	m	94	no	15.1
2015	Ohmoor	high	8	Field	RH	Pterostichus.oblongopunctatus	2.3036	1952	f	28	no	15.1
2015	Bornmoor	high	8	Field	SK	Nebria.brevicollis	0.4405	1953	f	62	no	15.1
2015	Ohmoor	high	8	Field	MW	Nebria.brevicollis	1.5536	1954	m	51	no	15.1
2015	Ohmoor	high	8	Field	RH	Nebria.brevicollis	1.5536	1955	f	14	no	15.1
2015	Bornmoor	high	8	Field	SK	Nebria.brevicollis	0.4405	1956	m	107	no	15.1
2015	Ohmoor	high	8	Field	MW	Nebria.brevicollis	1.5536	1957	m	73	no	15.1
2015	Ohmoor	high	8	Field	RH	Pterostichus.oblongopunctatus	2.3036	1958	m	37	no	15.1
2015	Bornmoor	high	8	Field	SK	Nebria.brevicollis	0.4405	1959	m	71	no	15.4
2015	Ohmoor	high	8	Field	MW	Pterostichus.oblongopunctatus	2.3036	1960	m	1	no	15.4
2015	Ohmoor	high	8	Field	MW	Nebria.brevicollis	1.5536	1961	f	76	no	15.4
2015	Ohmoor	high	8	Field	RH	Pterostichus.oblongopunctatus	2.3036	1962	f	8	yes	15.4
2015	Bornmoor	high	8	Field	SK	Nebria.brevicollis	0.4405	1963	m	45	no	15.4
2015	Ohmoor	high	8	Field	MW	Nebria.brevicollis	1.5536	1964	m	109	no	15.4
2015	Bornmoor	high	8	Field	SK	Nebria.brevicollis	0.4405	1965	f	104	no	15.4
2015	Ohmoor	high	8	Field	RH	Nebria.brevicollis	1.5536	1966	f	58	no	15.4
2015	Ohmoor	high	8	Field	MW	Nebria.brevicollis	1.5536	1967	f	58	no	15.4
2015	Ohmoor	high	8	Field	MW	Nebria.brevicollis	1.5536	1968	m	100	no	15.4
2015	Ohmoor	high	8	Field	RH	Nebria.brevicollis	1.5536	1969	m	38	no	15.4
2015	Bornmoor	high	8	Field	SK	Nebria.brevicollis	0.4405	1970	m	50	no	15.4
2015	Ohmoor	high	8	Field	RH	Nebria.brevicollis	1.5536	1971	f	2	no	15.4
2015	Ohmoor	high	8	Field	MW	Nebria.brevicollis	1.5536	1972	m	92	no	15.4
2015	Bornmoor	high	8	Field	SK	Nebria.brevicollis	0.4405	1973	m	110	no	15.4
2015	Ohmoor	high	8	Field	MW	Nebria.brevicollis	1.5536	1974	m	74	no	15.4
2015	Ohmoor	high	8	Field	RH	Nebria.brevicollis	1.5536	1975	m	65	no	15.4
2015	Bornmoor	high	8	Field	SK	Nebria.brevicollis	0.4405	1976	m	1	no	15.4
2015	Ohmoor	high	8	Field	MW	Nebria.brevicollis	1.5536	1977	f	85	no	15.4
2015	Ohmoor	high	8	Field	RH	Nebria.brevicollis	1.5536	1978	f	48	no	15.4
2015	Bornmoor	high	8	Field	SK	Nebria.brevicollis	0.4405	1979	m	75	no	15.4
2015	Ohmoor	high	8	Field	MW	Nebria.brevicollis	1.5536	1980	m	71	no	15.4
2015	Ohmoor	high	8	Field	MW	Nebria.brevicollis	1.5536	1981	f	63	no	16.35
2015	Ohmoor	high	8	Field	RH	Nebria.brevicollis	1.5536	1982	f	48	no	16.35
2015	Bornmoor	high	8	Field	SK	Nebria.brevicollis	0.4405	1983	f	74	no	16.35
2015	Ohmoor	high	8	Field	MW	Nebria.brevicollis	1.5536	1984	m	84	no	16.35
2015	Ohmoor	high	8	Field	RH	Nebria.brevicollis	1.5536	1985	f	67	no	16.35
2015	Borsteler.Jaeger	high	8	Field	SK	Carabus.nemoralis	0.253	1986	m	8	no	17.15
2015	Borsteler.Jaeger	high	8	Field	MW	Carabus.nemoralis	0.253	1987	f	6	no	16.85
2015	Borsteler.Jaeger	high	8	Field	SK	Carabus.nemoralis	0.253	1988	f	11	yes	16.85
2015	Borsteler.Jaeger	high	8	Field	MW	Carabus.nemoralis	0.253	1989	m	5	no	16.85
2015	Borsteler.Jaeger	high	8	Field	RH	Carabus.nemoralis	0.253	1990	f	21	no	16.85
2015	Borsteler.Jaeger	high	8	Field	MW	Abax.parallelepipedus	0.5952	1991	f	27	yes	16.85
2015	Borsteler.Jaeger	high	8	Field	RH	Carabus.nemoralis	0.253	1992	f	7	yes	16.85
2015	Borsteler.Jaeger	high	8	Field	SK	Pterostichus.oblongopunctatus	1.503	1993	f	28	no	16.85
2015	Borsteler.Jaeger	high	8	Field	SK	Nebria.brevicollis	3.1696	1994	m	8	no	16.45
2015	Borsteler.Jaeger	high	8	Field	RH	Abax.parallelepipedus	0.5952	1995	f	73	no	16.45
2015	Borsteler.Jaeger	high	8	Field	MW	Pterostichus.oblongopunctatus	1.503	1996	f	1	yes	16.45
2015	Borsteler.Jaeger	high	8	Field	SK	Abax.parallelepipedus	0.5952	1997	m	1	no	16.45
2015	Borsteler.Jaeger	high	8	Field	MW	Nebria.brevicollis	3.1696	1998	m	30	no	16.45
2015	Borsteler.Jaeger	high	8	Field	RH	Abax.parallelepipedus	0.5952	1999	f	48	no	16.45
2015	Borsteler.Jaeger	high	8	Field	SK	Nebria.brevicollis	3.1696	2000	m	32	no	16.45
2015	Borsteler.Jaeger	high	8	Field	MW	Nebria.brevicollis	3.1696	2001	f	40	no	16.45
2015	Borsteler.Jaeger	high	8	Field	SK	Carabus.nemoralis	0.253	2002	f	19	no	16.95
2015	Borsteler.Jaeger	high	8	Field	RH	Pterostichus.oblongopunctatus	1.503	2003	f	28	no	16.95
2015	Borsteler.Jaeger	high	8	Field	MW	Nebria.brevicollis	3.1696	2004	f	54	no	16.95
2015	Borsteler.Jaeger	high	8	Field	MW	Nebria.brevicollis	3.1696	2005	f	57	no	16.95
2015	Borsteler.Jaeger	high	8	Field	RH	Nebria.brevicollis	3.1696	2006	m	17	no	16.95
2015	Borsteler.Jaeger	high	8	Field	SK	Abax.parallelepipedus	0.5952	2007	f	32	yes	16.95
2015	Borsteler.Jaeger	high	8	Field	MW	Nebria.brevicollis	3.1696	2008	m	81	no	16.95
2015	Borsteler.Jaeger	high	8	Field	MW	Pterostichus.oblongopunctatus	1.503	2009	f	13	no	16.95
[truncated: 2,491 more rows]
